# Supplementary material for: Spreading Effect in Industrial Complex Network Based on Revised Structural Holes Theory
Source: PLoS One. 2016 May 24;11(5):e0156270. doi: 10.1371/journal.pone.0156270 (PMC4878807; doi:10.1371/journal.pone.0156270)
Supplement: S1 File — (XLSX) [file pone.0156270.s001.xlsx]

## Sheet: Notes
Country	China
National I-O tables
Source: WIOD database, September 2012 release
Year	Description
1995	National Input-Output table in current prices for 1995
1996	National Input-Output table in current prices for 1996
1997	National Input-Output table in current prices for 1997
1998	National Input-Output table in current prices for 1998
1999	National Input-Output table in current prices for 1999
2000	National Input-Output table in current prices for 2000
2001	National Input-Output table in current prices for 2001
2002	National Input-Output table in current prices for 2002
2003	National Input-Output table in current prices for 2003
2004	National Input-Output table in current prices for 2004
2005	National Input-Output table in current prices for 2005
2006	National Input-Output table in current prices for 2006
2007	National Input-Output table in current prices for 2007
2008	National Input-Output table in current prices for 2008
2009	National Input-Output table in current prices for 2009
2010	National Input-Output table in current prices for 2010
2011	National Input-Output table in current prices for 2011
Notes
For more information and updates, see:				www.wiod.org
Acknowledgements and disclaimer
This project is funded by the European Commission, Research Directorate General as part
of the 7th Framework Programme, Theme 8: Socio-Economic Sciences and Humanities. Grant Agreement no: 225 281
Any errors or omissions are entirely the responsibility of the GGDC (Groningen Growth and Development Centre).
For comments and suggestions please send an email to:					wiod@rug.nl.

## Sheet: 1995
Input-Output Table for 1995
in current prices
(industry-by-industry)				AtB	C	15t16	17t18	19	20	21t22	23	24	25	26	27t28	29	30t33	34t35	36t37	E	F	50	51	52	H	60	61	62	63	64	J	70	71t74	L	M	N	O	P
(millions of US$)				Agriculture, Hunting, Forestry and Fishing	Mining and Quarrying	Food, Beverages and Tobacco	Textiles and Textile Products	Leather, Leather and Footwear	Wood and Products of Wood and Cork	Pulp, Paper, Paper , Printing and Publishing	Coke, Refined Petroleum and Nuclear Fuel	Chemicals and Chemical Products	Rubber and Plastics	Other Non-Metallic Mineral	Basic Metals and Fabricated Metal	Machinery, Nec	Electrical and Optical Equipment	Transport Equipment	Manufacturing, Nec; Recycling	Electricity, Gas and Water Supply	Construction	Sale, Maintenance and Repair of Motor Vehicles and Motorcycles; Retail Sale of Fuel	Wholesale Trade and Commission Trade, Except of Motor Vehicles and Motorcycles	Retail Trade, Except of Motor Vehicles and Motorcycles; Repair of Household Goods	Hotels and Restaurants	Inland Transport	Water Transport	Air Transport	Other Supporting and Auxiliary Transport Activities; Activities of Travel Agencies	Post and Telecommunications	Financial Intermediation	Real Estate Activities	Renting of M&Eq and Other Business Activities	Public Admin and Defence; Compulsory Social Security	Education	Health and Social Work	Other Community, Social and Personal Services	Private Households with Employed Persons	Final consumption expenditure by households	Final consumption expenditure by non-profit organisations serving households (NPISH)	Final consumption expenditure by government	Gross fixed capital formation	Changes in inventories and valuables	Exports	Total output
				CHN	CHN	CHN	CHN	CHN	CHN	CHN	CHN	CHN	CHN	CHN	CHN	CHN	CHN	CHN	CHN	CHN	CHN	CHN	CHN	CHN	CHN	CHN	CHN	CHN	CHN	CHN	CHN	CHN	CHN	CHN	CHN	CHN	CHN	CHN	CHN	CHN	CHN	CHN	CHN	CHN	CHN
				c1	c2	c3	c4	c5	c6	c7	c8	c9	c10	c11	c12	c13	c14	c15	c16	c17	c18	c19	c20	c21	c22	c23	c24	c25	c26	c27	c28	c29	c30	c31	c32	c33	c34	c35	c37	c38	c39	c41	c42	c44
AtB	Agriculture, Hunting, Forestry and Fishing	CHN	c1	35156.6	941.351	50600.8	11594.1	2384.94	2486.31	2167.49	6.27111	3506.62	1942.01	323.844	88.7954	76.5927	20.956	32.593	653.356	10.8554	1616.26	0	675.161	139.674	6238.76	6.3267	9.11407	0.34212	91.1527	0.29913	2.72407	66.6668	891.173	2.15981	92.43	97.4007	157.388	0	94262.8	0	29.713	7526.94	5592.85	6763.67	236257
C	Mining and Quarrying	CHN	c2	461.221	2784.33	568.176	431.574	43.3418	233.641	294.074	12113.3	4288.75	218.631	7223.23	9885.92	806.321	508.705	288.789	105.481	5817.4	2913.16	0	292.088	60.4258	169.3	680.221	51.0722	36.016	89.5103	12.6974	75.3264	247.834	243.485	229.965	407.476	137.683	194.429	0	1030.09	0	3.20023	151.903	1690.94	3983.41	58773.1
15t16	Food, Beverages and Tobacco	CHN	c3	12436.5	87.3324	13389.8	206.951	2453.46	33.1163	121.712	17.0421	1706.55	143.453	256.976	161.968	116.616	142.351	100.533	49.4874	26.2663	365.593	0	3131.57	647.845	7435.27	50.3599	10.9055	214.657	128.535	8.25518	45.8922	31.1801	361.914	39.8288	230.942	162.262	695.023	0	60405.3	0	1035.71	220.354	5601.05	8999.51	121272
17t18	Textiles and Textile Products	CHN	c4	577.816	374.612	297.281	32035	2180.83	353.023	863.124	53.4728	1112.86	2805.34	835.238	594.553	581.074	289.343	406.435	896.74	97.8123	515.011	0	1021.3	211.282	231.618	166.856	25.0851	24.6097	47.8065	73.9631	127.984	67.8801	223.553	414.25	101.548	164.594	457.631	0	14770.7	0	52.1495	204.36	7942.54	37985	109184
19	Leather, Leather and Footwear	CHN	c5	161.014	111.112	85.554	1014.86	4708.68	166.959	112.858	24.5688	159.826	243.53	185.258	359.604	197.259	178.842	169.117	175.876	31.2334	189.099	0	114.201	23.6254	34.2254	53.2725	3.89163	8.21477	10.6688	7.93603	49.7364	17.2671	52.2389	80.193	28.7644	35.7963	46.6521	0	5164.54	0	40.7653	185.788	2293.49	9431.04	25957.5
20	Wood and Products of Wood and Cork	CHN	c6	364.082	330.581	172.012	167.808	68.9124	4362.95	231.151	32.0166	365.965	118.381	760.217	693.43	343.036	351.927	270.895	1069.3	64.5065	4025.34	0	233.132	48.2292	66.6734	170.781	7.58553	7.53008	16.9362	17.5632	86.3738	79.8781	168.999	147.908	91.5819	59.5352	146.342	0	1343.73	0	28.8515	315.683	339.851	2929.02	20098.7
21t22	Pulp, Paper, Paper , Printing and Publishing	CHN	c7	284.796	106.028	2317.86	628.891	206.796	255.84	8618.45	24.5124	1260.68	529.32	3103.05	564.867	391.343	1319.1	254.829	382.371	53.3342	295.608	0	2427.08	502.102	147.33	121.641	13.7625	21.8022	30.4731	232.296	1082.49	122.451	1324	1541.28	915.817	166.697	878.992	0	1354.13	0	70.9451	257.42	1902.55	1975.48	35686.4
23	Coke, Refined Petroleum and Nuclear Fuel	CHN	c8	2096.43	1182.06	355.382	522.566	90.1795	129.577	251.095	1398.86	2501.15	808.487	2041.06	3027.09	724.832	677.714	388.125	98.8633	1489.67	3120.97	0	1153.23	238.575	122.596	4108.55	798.661	566.904	155.3	58.3707	184.505	75.0413	255.145	441.204	107.2	273.544	698.182	0	773.221	0	1.14604	58.7156	467.287	1007.63	32449.1
24	Chemicals and Chemical Products	CHN	c9	11120.5	1347.71	1277.18	6856.3	586.036	750.946	1502.65	479.659	17855.4	8558.23	2469.53	2057.08	893.752	3223.69	634.118	548.993	331.082	2185.23	0	1013.6	209.688	213.706	347.157	69.1982	42.3835	53.8106	27.7057	169.375	92.0164	450.023	265.057	372.149	4861.71	784.597	0	5675.76	0	30.6635	462.462	3718.24	3591.18	85128.6
25	Rubber and Plastics	CHN	c10	1339.67	1225.55	1418.18	964.054	781.527	133.855	600.47	148.559	2501.73	5511.23	1689.94	1113.01	1920.08	4907.4	2274.56	438.337	152.362	1195.21	0	749.09	154.968	112.612	1298.58	43.5828	34.3443	45.0477	40.5272	117.482	37.0512	138.606	93.6162	53.8771	149.436	215.293	0	2525.09	0	12.809	261.995	1264.82	6843.17	42507.7
26	Other Non-Metallic Mineral	CHN	c11	966.202	1197.38	998.109	386.649	81.1755	257.033	289.502	333.408	1618.26	313.476	11369.8	4031.88	1091.73	3371.23	778.831	184.161	409.368	37452.9	0	1261.78	261.031	226.066	375.717	18.9929	12.6308	98.3755	47.2883	411.653	1518.24	516.952	568.272	381.334	166.438	346.27	0	4897.72	0	17.7895	342.23	3358.7	3821.45	83780.1
27t28	Basic Metals and Fabricated Metal	CHN	c12	1362.9	3125.05	1157.25	658.066	297.091	498.889	504.745	328.417	1817.26	837.011	4770.28	52409.4	15286.6	13932.7	6434.6	1104.52	583.175	19514.3	0	1298.46	268.62	209.383	688.3	72.4115	66.3376	100.667	130.24	366.525	464.567	922.492	607.676	235.772	229.08	262.73	0	4360.63	0	36.7283	4333.58	1172.76	13221.4	153671
29	Machinery, Nec	CHN	c13	1984.67	2364.85	526.799	1046.89	125.624	164.754	511.103	514.953	1226.55	412.123	1940	3770.66	9682.44	2324.47	4322.94	133.583	1068.02	3607.52	0	1307.1	270.408	119.2	1058.82	229.205	339.768	232.844	404.313	577.328	233.305	760.118	923.951	227.826	674.997	426.471	0	1272.93	0	26.5119	22820.4	3773.35	5086.86	76493.6
30t33	Electrical and Optical Equipment	CHN	c14	331.503	989.129	248.36	402.565	58.2964	69.8321	261.95	225.312	576.431	242.796	656.917	1484.66	3522.01	15556.9	1332.09	142.931	1157.61	5044.56	0	2543.59	526.206	160.928	240.076	28.2102	43.2175	64.9281	844.427	564.952	248.586	1614.49	319.048	350.893	125.086	227.41	0	11027.1	0	42.1941	6823.71	2421.09	34032.2	94552.2
34t35	Transport Equipment	CHN	c15	631.07	694.197	201.81	162.154	36.8232	55.7139	185.688	117.587	334.61	133.841	415.007	888.887	1763.48	391.627	10483	45.6349	218.5	539.381	0	1834.13	379.437	31.8943	2247.78	263.586	660.323	92.9776	98.2443	277.847	105.506	445.271	634.967	83.0459	71.9133	318.68	0	3142.85	0	3.82334	15881.6	3391.59	2712.56	49977
36t37	Manufacturing, Nec; Recycling	CHN	c16	137.166	132.704	160.274	256.124	57.6094	49.9795	364.141	31.1996	130.023	75.5604	256.638	1174.09	222.113	230.929	87.6801	155.024	58.3187	306.044	0	449.497	92.99	74.8774	47.2213	8.43359	8.43883	12.7513	22.7787	218.72	69.7155	122.473	106.737	103.605	46.2602	104.204	0	1459	0	102.768	398.486	791.598	4688.57	12814.7
E	Electricity, Gas and Water Supply	CHN	c17	1322.23	2751.64	907.445	840.759	64.8133	313.082	953.389	605.14	3461.89	770.173	3342.42	5697.97	1121.68	725.457	462.238	114.096	1673.41	942.822	0	785.955	162.595	452.29	649.976	18.1528	17.3003	117.262	234.013	402.051	213.216	319.353	552.27	879.185	273.039	400.164	0	3078.51	0	2.26186	49.5312	34.8865	439.943	35152.6
F	Construction	CHN	c18	258.838	93.4962	44.6611	43.5723	12.3838	4.42668	23.2709	21.1852	53.0087	12.7289	38.7702	77.8198	79.2869	48.0251	28.8155	5.41844	63.3862	163.162	0	421.329	87.1626	177.858	377.657	2.19674	6.95915	91.1601	222.112	592.491	823.239	443.505	822.73	1047.69	271.894	291.268	0	0	0	0	146035	0	780.556	153567
50	Sale, Maintenance and Repair of Motor Vehicles and Motorcycles; Retail Sale of Fuel	CHN	c19	0	0	0	0	0	0	0	0	0	0	0	0	0	0	0	0	0	0	0	0	0	0	0	0	0	0	0	0	0	0	0	0	0	0	0	0	0	0	0	0	0	0
51	Wholesale Trade and Commission Trade, Except of Motor Vehicles and Motorcycles	CHN	c20	3959.24	1614.02	4349.36	6048.39	1839.76	1072.76	2233.03	1359.44	3447.45	1769.61	4102.29	5246.68	2590.35	3862.86	1697.66	677.951	1585.8	6891.95	0	6648.7	1375.45	1260.04	898.804	164.909	135.21	144.232	170.6	834.756	393.02	1024.52	886.737	576.822	1080.85	681.363	0	17400.4	0	403.374	5388.29	3998.71	0.00627	97815.4
52	Retail Trade, Except of Motor Vehicles and Motorcycles; Repair of Household Goods	CHN	c21	819.069	333.902	899.776	1251.26	380.602	221.927	461.959	281.235	713.192	366.089	848.663	1085.41	535.88	799.132	351.204	140.251	328.064	1425.77	0	1375.45	284.547	260.672	185.941	34.1156	27.9717	29.8381	35.293	172.691	81.3061	211.948	183.444	119.33	223.602	140.957	0	3599.72	0	83.4483	1114.7	827.235	0.00076	20235.6
H	Hotels and Restaurants	CHN	c22	261.578	423.344	242.097	557.342	47.8128	62.2099	261.539	55.6488	340.191	163.478	552.093	723.232	533.648	546.567	141.271	53.6466	79.2553	475.922	0	1593.52	329.659	217.147	458.747	16.1803	129.83	600.279	38.485	1224.14	276.681	969.237	2317.83	611.149	136.341	238.947	0	11110.9	0	5174.4	0	0	3725.69	34690
60	Inland Transport	CHN	c23	2665.23	1878.87	1425.97	1252.96	251.431	380.41	635.386	732.108	1870.78	672.859	3111.43	3458.11	1168.13	1048.31	598.941	201.494	994.998	3048.17	0	3207.49	663.55	199.403	715.13	44.068	48.7987	870.667	64.3286	583.445	217.685	757.439	1098.81	603.287	150.515	250.109	0	7053.35	0	47.3851	847.226	216.722	2120.22	45155.2
61	Water Transport	CHN	c24	191.004	64.8316	54.7604	34.3378	8.12701	12.0551	18.2635	120.546	74.0946	20.1786	102.833	252.933	45.1441	37.2163	27.7804	6.64732	51.3956	83.6743	0	755.151	156.222	9.7121	40.8585	24.4163	2.54519	98.867	1.46	125.634	23.0893	124.688	160.21	131.298	11.6814	33.7157	0	365.375	0	0.75027	35.1193	9.66563	1422.49	4738.77
62	Air Transport	CHN	c25	23.6213	28.311	18.5014	22.5245	15.1587	3.06272	6.03328	4.6582	26.2312	13.8539	22.4214	52.0713	44.0807	98.9736	35.2125	4.10925	8.11304	49.7738	0	312.555	64.66	25.2396	38.3205	5.41788	54.8222	678.528	45.6549	390.03	58.8701	277.945	804.711	190.195	44.1676	66.604	0	191.185	0	1.54515	113.267	34.0197	2316.4	6190.85
63	Other Supporting and Auxiliary Transport Activities; Activities of Travel Agencies	CHN	c26	300.879	218.349	184.543	153.431	32.9555	34.2576	71.9614	153.838	223.609	75.4376	335.369	554.641	236.074	173.817	126.527	40.6104	197.052	442.654	0	609.538	126.099	48.4001	674.258	257.777	241.211	575.235	6.98761	81.5385	32.2222	68.0167	127.974	50.4675	31.0343	53.495	0	2283.67	0	32.2369	597.997	269.221	4085.65	13809
64	Post and Telecommunications	CHN	c27	66.3383	412.223	103.356	217.579	95.0072	41.2601	33.8218	62.4622	179.733	111.186	160.518	860.333	344.292	254.683	218.108	51.1037	63.899	1354.75	0	417.603	86.3918	95.7971	118.995	11.1173	10.3623	56.5091	2.99902	626.653	55.9017	251.847	998.725	207.66	87.8679	202.272	0	1418.14	0	0	0	10.7911	793.446	10083.7
J	Financial Intermediation	CHN	c28	2386.69	1325.3	1488.58	2107.52	315.196	295.499	675.956	500.285	2239.96	881.628	1927.57	5982.45	2281.66	2064.72	1000.22	199.552	977.722	1499.37	0	4949.97	1024.03	349.57	1004.9	321.534	264.955	1342.53	108.019	5805.67	2139.9	532.732	1291.69	107.199	52.2745	320.894	0	10453.9	0	2.08674	0	105.193	314.237	58641.1
70	Real Estate Activities	CHN	c29	136.704	88.064	150.966	198.193	112.932	27.8759	63.0275	24.5567	146.563	131.302	106.99	218.978	119.001	334.734	70.3154	55.0733	19.7925	64.5587	0	3331.83	689.274	290.781	102.632	3.51762	60.197	121.701	61.6833	5702.97	393.131	590.807	738.422	128.661	98.2634	403.018	0	17327.7	0	1140.54	4023.32	0	-0.00416	37278
71t74	Renting of M&Eq and Other Business Activities	CHN	c30	2645.46	471.412	972.908	475.333	140.297	48.2494	174.488	88.476	703.527	138.859	308.862	554.412	486.343	768.434	241.251	92.5511	158.184	2945.84	0	2068.77	427.977	451.997	185.02	23.3333	225.003	132.985	318.546	1975.19	429.84	1299.84	365.607	303.38	31.6924	222.668	0	197.162	0	13245.3	0	0	1051.48	34370.7
L	Public Admin and Defence; Compulsory Social Security	CHN	c31	0	0	0	0	0	0	0	0	0	0	0	0	0	0	0	0	0	0	0	0	0	0	0	0	0	0	0	0	0	0	0	0	0	0	0	0	0	35051.3	0	0	184.848	35236.1
M	Education	CHN	c32	119.614	71.771	25.4354	34.5306	5.27764	12.311	27.5235	9.98464	39.8581	16.2493	42.2655	110.011	65.8004	48.6917	30.2006	4.57071	25.146	153.86	0	179.511	37.1365	21.1119	101.308	5.64433	22.6316	20.8115	15.3324	107.597	20.3589	86.6919	164.52	57.7698	37.2752	40.2942	0	3988.48	0	18981.8	0	0	148.076	24879.4
N	Health and Social Work	CHN	c33	17.9062	55.0455	9.70605	5.10902	2.04742	2.83223	17.1308	3.34044	7.0893	4.07636	10.8226	40.5806	43.2627	7.81423	10.2661	2.32884	16.7939	12.4643	0	21.0204	4.34861	17.2269	47.05	0.66564	0.48719	3.33955	0.43248	9.79151	5.26093	14.902	48.925	40.5013	21.9322	8.33264	0	6694.89	0	10711.6	0	0	96.5679	18015.9
O	Other Community, Social and Personal Services	CHN	c34	299.204	173.508	119.317	119.384	18.9085	19.7063	64.3303	74.4184	173.368	47.8234	137.728	373.404	137.098	154.144	71.2824	12.9623	163.137	77.86	0	928.853	192.157	51.9094	129.053	6.56281	9.97187	198.447	57.8746	457.245	78.4906	503.851	542.399	288.415	51.4908	399.156	0	4557.46	0	6171.4	71.622	0	3421.87	20355.8
P	Private Households with Employed Persons	CHN	c35	0	0	0	0	0	0	0	0	0	0	0	0	0	0	0	0	0	0	0	0	0	0	0	0	0	0	0	0	0	0	0	0	0	0	0	0	0	0	0	0	0	0
AtB	Agriculture, Hunting, Forestry and Fishing	Imports	c1	1510.94	117.93	1918.4	469.428	98.8663	314.123	105.039	0.927066	191.765	270.57	17.4927	9.8928	9.18416	2.93233	4.81838	35.29	1.47788	199.24	0	32.5323	6.73011	162.525	1.02952	1.27357	0.229947	4.24833	0.0895373	0.524193	8.32318	36.8264	0.997432	5.96191	4.22091	8.5334	0	977.614	0	1.51834	3.96224	0	0	0
C	Mining and Quarrying	Imports	c2	24.4811	296.437	4.41321	5.25388	0.480862	1.65112	2.27386	3700.75	452.263	8.89946	84.7618	1563.29	66.1892	55.6312	18.6939	2.52256	204.89	25.9996	0	7.16027	1.48128	5.71357	13.3499	1.39185	0.67173	7.00251	0.199115	1.66013	1.67062	9.60425	6.30132	2.41291	4.28197	4.56516	0	24.2945	0	0.378622	6.47731	0	0	0
15t16	Food, Beverages and Tobacco	Imports	c3	502.324	1.87672	479.679	8.67593	97.7268	0.899332	2.23752	0.521164	73.0324	7.45472	4.32812	2.02655	1.17713	3.09658	0.868144	1.29	0.38642	4.93291	0	97.2521	20.1191	263.31	1.08671	0.35592	8.30806	4.85332	0.0806539	0.807056	0.668459	12.2843	0.543968	8.40526	8.07904	22.4524	0	2255.15	0	35.0854	5.94678	0	0	0
17t18	Textiles and Textile Products	Imports	c4	85.6835	48.2122	37.4643	7199	584.82	69.575	172.017	4.59754	192.563	607.434	145.72	81.624	98.1499	26.6868	59.9223	193.193	8.01793	60.5795	0	121.945	25.2275	30.3274	20.7441	3.20652	2.72966	5.01982	5.06596	9.29163	6.88264	28.3614	44.3648	11.0782	21.6595	85.5356	0	2044.41	0	2.4179	15.1274	0	0	0
19	Leather, Leather and Footwear	Imports	c5	16.9557	18.9504	4.713	59.6666	1494.91	42.021	2.54427	4.89296	8.85927	37.9956	25.9312	16.9169	19.4961	12.332	23.9444	39.1301	4.56818	4.33149	0	6.7101	1.38816	1.56589	9.12039	0.170374	0.982354	2.12887	0.26588	2.35056	0.713736	4.74001	14.699	1.15466	1.42329	3.18127	0	750.458	0	3.55582	0.687192	0	0	0
20	Wood and Products of Wood and Cork	Imports	c6	38.9186	33.6104	7.93317	6.43316	2.39317	905.92	24.619	2.92496	10.8424	4.95176	30.0822	56.7998	33.9104	27.9753	32.3998	210.692	6.12367	681.025	0	17.8603	3.69483	3.07816	26.5236	0.544846	0.0936621	1.33037	1.07393	3.10307	8.78426	20.5713	17.6973	10.1882	2.89081	20.0251	0	28.6862	0	0.262997	7.27169	0	0	0
21t22	Pulp, Paper, Paper , Printing and Publishing	Imports	c7	27.3127	7.3664	288.052	72.7001	24.7826	38.9633	1290.13	1.75908	156.17	70.8441	482.532	74.2247	46.0635	211.505	22.4039	53.3286	3.70435	19.6879	0	185.292	38.3324	15.0111	8.26723	0.736557	1.90038	3.06432	16.1515	92.5346	12.5628	129.155	98.6881	74.9592	11.5281	104.789	0	86.2353	0	7.89958	41.9835	0	0	0
23	Coke, Refined Petroleum and Nuclear Fuel	Imports	c8	176.648	105.992	27.7125	32.671	5.29208	10.2319	20.162	118.427	192.402	42.1626	183.51	276.157	58.8925	41.6369	27.9013	6.95973	134.683	293.268	0	108.13	22.3695	11.3439	397.981	78.1874	55.456	14.9367	5.37658	17.2294	6.53231	23.3113	41.8519	8.62942	15.0034	65.4377	0	61.4407	0	0.407718	3.13765	0	0	0
24	Chemicals and Chemical Products	Imports	c9	2378.89	260.132	251.995	1403.66	105.558	156.563	294.107	86.9668	3838.79	1846.14	463.322	350.355	141.327	649.399	108.519	109.062	49.4415	339.041	0	176.741	36.5634	35.3146	25.2266	5.45991	1.43841	8.3854	2.18043	22.1487	12.6344	83.0508	39.3367	70.5324	1050.16	151.594	0	1295.74	0	3.05024	46.4632	0	0	0
25	Rubber and Plastics	Imports	c10	115.991	101.364	121.001	77.3925	67.3935	12.8324	55.6044	9.49859	223.258	485.615	137.283	90.7158	161.631	424.893	196.677	37.5701	8.72907	80.882	0	59.2822	12.264	7.41033	102.304	1.60825	1.26317	3.29365	2.98358	7.78357	1.89717	10.8607	5.14102	3.36479	15.408	16.1484	0	352.668	0	0.377679	54.5585	0	0	0
26	Other Non-Metallic Mineral	Imports	c11	3.30438	2.38614	1.01247	2.52467	0.972296	1.00836	1.31861	1.13768	6.29492	2.84196	5.51424	8.20058	3.81164	8.73478	1.76046	0.558295	0.932628	7.42065	0	1.90944	0.395014	0.207293	0.637722	0.0687603	0.0757079	0.119644	0.449758	0.524738	0.251613	1.24513	0.453878	0.334911	1.22303	0.469122	0	10.981	0	0.198345	20.9521	0	0	0
27t28	Basic Metals and Fabricated Metal	Imports	c12	109.908	287.887	117.505	48.552	28.6467	52.1101	53.3899	26.4355	152.724	73.9616	474.205	5527.48	1555.99	1469.39	637.33	115.573	45.0064	2029.32	0	119.238	24.6674	16.5947	53.184	4.16013	2.44938	7.97059	9.16884	27.8922	43.152	92.7457	53.3094	18.6674	11.4693	17.996	0	173.22	0	1.87679	1216.32	0	0	0
29	Machinery, Nec	Imports	c13	146.73	184.846	38.1032	70.8884	7.62927	11.4024	39.6807	38.9214	87.1183	26.5102	143.02	269.849	762.506	284.055	305.523	7.90535	90.0849	273.724	0	112.502	23.2738	9.30791	75.662	16.9617	24.3007	18.3718	35.6384	65.5124	18.8424	128.402	74.4425	23.5658	51.5095	34.3361	0	400.466	0	12.896	14223	0	0	0
30t33	Electrical and Optical Equipment	Imports	c14	62.5334	343.818	83.1673	99.2816	13.2003	17.7933	85.8355	87.3548	198.373	68.629	195.04	425.5	1114.7	8133.91	393.782	47.1692	449.209	1365.89	0	1042	215.564	71.1745	87.6485	9.16553	18.8824	30.5399	284.861	776.694	100.846	2403.81	257.399	299.313	48.6014	155.401	0	2407.84	0	9.6183	8686.36	0	0	0
34t35	Transport Equipment	Imports	c15	56.188	71.6748	22.8366	13.4216	3.68814	6.39878	24.7712	11.5706	30.6926	12.6922	39.7543	122.168	164.696	68.1457	1202.35	5.01583	22.3666	52.8422	0	223.094	46.1527	3.13998	257.143	26.2908	67.1475	12.4446	10.7561	33.4561	11.815	57.2905	75.0998	10.0449	3.91943	35.5732	0	552.936	0	1.19495	3238.55	0	0	0
36t37	Manufacturing, Nec; Recycling	Imports	c16	6.65936	11.8549	5.50702	11.1697	3.53133	7.21586	9.21881	2.09916	12.1286	5.93181	12.7009	56.3965	19.8268	38.4284	11.4126	5.70272	9.50053	34.8671	0	10.2873	2.12819	1.83078	2.9235	0.389318	0.598589	0.659547	3.18241	5.88769	1.87027	8.9557	3.60064	4.29106	2.23722	3.26945	0	128.211	0	8.71999	78.9317	0	0	0
E	Electricity, Gas and Water Supply	Imports	c17	2.22197	2.99142	1.04965	0.951483	0.107946	0.461517	0.896975	19.8758	5.15629	0.901171	3.22622	5.85873	2.65476	3.16913	1.03778	0.154742	2.50208	3.29511	0	1.99047	0.411795	0.51373	0.817866	0.0621261	0.120118	0.25625	0.482829	1.14743	0.402313	1.22498	0.878573	0.780186	0.323001	0.503174	0	7.53803	0	0.943699	27.8407	0	0	0
F	Construction	Imports	c18	3.92646	2.13211	1.11736	0.958463	0.231307	2.25032	0.555838	0.560581	1.43567	0.576667	1.62257	3.00537	4.44664	7.86882	1.84558	0.645348	1.44843	8.77654	0	6.08589	1.25902	1.74635	3.48311	0.103162	0.261831	0.952654	2.38865	6.30178	6.85705	6.09499	7.18063	8.52896	2.30736	2.64016	0	2.57816	0	0.945293	1170.36	0	0	0
50	Sale, Maintenance and Repair of Motor Vehicles and Motorcycles; Retail Sale of Fuel	Imports	c19	0.389849	0.267507	0.189624	0.155083	0.0423342	0.0278365	0.0847174	0.0640152	0.242955	0.192916	0.231283	0.401511	0.575281	0.688181	1.23448	0.0343629	0.142206	0.631553	0	0.713475	0.147601	0.0663431	0.400726	0.0505214	0.0954019	0.132435	0.07454	0.317647	0.0812229	0.301424	0.311822	0.10139	0.0411642	0.120214	0	1.34922	0	0.763913	3.96229	0	0	0
51	Wholesale Trade and Commission Trade, Except of Motor Vehicles and Motorcycles	Imports	c20	14.9822	6.93826	7.85023	16.8796	16.5125	3.28701	4.35156	129.733	28.0366	6.96997	13.0295	23.112	10.9328	17.9883	5.41392	2.06693	8.59783	14.6083	0	8.36546	1.73061	3.05357	6.07025	1.62612	1.62816	3.27729	0.540171	5.48725	0.903614	13.6468	3.20189	1.99705	3.28323	2.52311	0	64.4952	0	2.53925	83.9675	0	0	0
52	Retail Trade, Except of Motor Vehicles and Motorcycles; Repair of Household Goods	Imports	c21	5.67188	1.59339	3.97083	15.1144	13.0366	2.88112	1.62365	0.358929	3.20747	2.39634	2.02345	2.39311	2.44645	7.52805	1.32857	1.40042	0.959676	5.08666	0	4.33532	0.89687	2.02274	1.07267	0.136675	0.382888	0.858058	0.474724	2.8699	0.581832	4.05235	2.89499	1.21331	0.667448	1.01511	0	69.1311	0	2.88286	22.7575	0	0	0
H	Hotels and Restaurants	Imports	c22	37.1647	56.2174	34.5953	74.054	6.77337	8.34515	35.6076	7.37248	45.6765	21.8294	74.0074	99.0869	71.2017	72.4049	18.8479	7.1706	10.5295	63.5749	0	212.141	43.8867	30.0377	61.1402	2.19447	17.331	79.8699	5.10072	161.99	36.7368	128.161	306.493	80.4877	18.1829	31.6657	0	542.218	0	246.067	0.372536	0	0	0
60	Inland Transport	Imports	c23	10.6308	9.21199	5.05297	4.44091	0.882193	1.26163	2.17621	247.664	31.5251	2.53868	12.4358	19.4968	5.67048	4.59032	6.06	0.857419	15.1086	11.2655	0	12.7355	2.63467	1.19975	7.05374	1.92631	2.26101	6.24615	0.296236	2.4446	0.889292	2.7974	4.37359	2.02105	0.736117	1.25606	0	44.4161	0	0.524454	18.4918	0	0	0
61	Water Transport	Imports	c24	6.11377	2.27037	1.91212	1.31617	0.290952	0.418117	0.682841	3.73083	2.55971	0.726561	3.6052	8.3097	1.73711	1.41589	1.01266	0.259815	1.77774	3.1554	0	23.1861	4.79665	0.392139	2.18197	1.05673	0.410858	3.76804	0.0598517	4.01275	0.773682	3.90946	5.29498	3.97802	0.412182	1.09628	0	25.9675	0	0.41824	0.0419019	0	0	0
62	Air Transport	Imports	c25	5.4235	6.14397	4.12175	4.88587	3.21516	0.685435	1.34292	1.11872	5.75605	2.99523	5.07241	11.463	9.5327	20.776	8.33197	0.908612	1.87622	10.9204	0	65.8289	13.6184	5.37392	8.86628	1.4466	11.9091	143.06	9.42678	81.2811	12.3649	57.8202	167.581	39.2559	9.34379	13.8299	0	41.2418	0	0.370637	29.9547	0	0	0
63	Other Supporting and Auxiliary Transport Activities; Activities of Travel Agencies	Imports	c26	74.7799	54.0151	45.922	38.2232	8.15529	8.58274	17.9539	37.2241	55.7047	18.7677	84.0557	137.222	58.5334	43.0381	31.5805	10.0731	48.0517	109.843	0	150.919	31.2214	12.1567	166.108	63.3457	59.4017	143.113	1.8381	21.892	8.28654	18.0723	34.9992	13.1549	7.86701	13.2934	0	206.887	0	4.73717	2.23054	0	0	0
64	Post and Telecommunications	Imports	c27	11.267	14.1841	7.72932	8.65915	2.82147	1.74854	2.86096	5.10246	9.94927	4.26179	12.1068	31.5588	14.0017	17.9102	7.92985	2.16767	6.48419	40.8614	0	26.2974	5.44026	3.56941	19.4616	6.68344	6.44001	15.652	0.735498	16.7954	2.37886	9.54544	23.6481	5.92796	2.61637	5.7352	0	54.169	0	2.05521	12.8711	0	0	0
J	Financial Intermediation	Imports	c28	21.1849	14.017	8.77405	13.9715	1.55146	2.66872	7.40898	6.50731	16.3516	6.26926	9.32552	18.7767	10.8931	12.324	4.52205	1.4928	13.8987	29.8715	0	39.4223	8.1555	5.59617	27.3005	6.86758	5.60821	9.25193	2.67119	30.6488	6.4365	11.6089	18.0706	3.24266	1.61576	8.55089	0	103.809	0	1.02918	0.162228	0	0	0
70	Real Estate Activities	Imports	c29	0.308731	0.126922	0.0968319	0.109806	0.0202673	0.0836974	0.0525414	0.0674776	0.193006	0.120911	0.0982345	0.210338	0.113527	0.146969	0.0479442	0.0179323	0.0729626	0.32494	0	0.309923	0.0641159	0.0722896	0.200679	0.0302529	0.0361069	0.068407	0.0545921	0.274856	0.169696	0.178629	0.263022	0.200038	0.0706558	0.0926015	0	0.436346	0	0.117869	22.9903	0	0	0
71t74	Renting of M&Eq and Other Business Activities	Imports	c30	195.737	34.6169	76.8507	35.9586	10.3904	3.67459	16.0887	6.11611	52.2086	10.1219	23.7344	41.4842	35.4175	64.3855	16.8988	6.99571	12.1066	215.729	0	157.953	32.6767	33.5602	15.0766	2.1985	16.803	10.818	23.3551	150.499	31.7004	95.0776	31.1366	20.4788	2.95484	18.0204	0	7.556	0	106.557	22.6227	0	0	0
L	Public Admin and Defence; Compulsory Social Security	Imports	c31	10.1832	5.08081	9.14363	2.83904	0.547541	6.83775	22.7665	1.25135	5.4438	7.45582	8.90586	81.7611	11.1044	5.33485	2.64232	0.889289	1.48454	10.4002	0	19.6002	4.05479	1.23644	3.11719	0.966249	1.16908	2.23618	0.656764	3.25708	0.960764	2.48708	2.02041	1.11065	0.547596	0.921104	0	15.7446	0	422.816	60.015	0	0	0
M	Education	Imports	c32	0.232101	0.173014	0.132422	0.16157	0.0222488	0.0309733	0.131197	0.0389812	0.147849	0.0601095	0.206212	0.275168	0.352297	0.194743	0.130539	0.0227671	0.0636876	0.310851	0	0.465673	0.0963365	0.0664892	0.181403	0.0339247	0.0622967	0.175668	0.029892	0.323097	0.075532	0.257954	0.478279	0.141122	0.0470546	0.0752612	0	0.993288	0	0.837572	6.68554	0	0	0
N	Health and Social Work	Imports	c33	2.89728	8.23767	1.6187	1.05027	0.333987	0.473375	2.61993	0.581758	1.40818	0.738313	1.92692	6.38298	6.61841	1.73164	1.66637	0.382854	2.7042	2.49611	0	3.76583	0.779063	2.5882	7.17862	0.186295	0.193864	0.855978	0.145816	1.83054	0.857619	2.55155	7.755	5.99206	3.26248	1.29286	0	35.4236	0	52.9752	0.715978	0	0	0
O	Other Community, Social and Personal Services	Imports	c34	13.7084	9.37297	15.9521	12.1711	1.43078	1.6726	19.6383	5.02559	10.4213	4.49185	14.4448	60.8554	14.4154	12.6227	3.79746	1.77065	2.47006	20.5427	0	42.2044	8.73101	4.42436	4.68048	0.538229	1.90405	5.24359	12.8765	25.2396	3.55041	31.011	40.9433	35.7367	2.86968	45.0845	0	93.9675	0	85.3389	1.60329	0	0	0
P	Private Households with Employed Persons	Imports	c35	0.160641	0.0229382	0.20556	0.0617544	0.0127813	0.00508488	0.0138791	0.0155385	0.0322847	0.00799224	0.0354051	0.0570397	0.024335	0.0177606	0.0130215	0.0060364	0.0201032	0.0466957	0	0.0645416	0.013352	0.0193502	0.0694335	0.0265495	0.0247971	0.0594899	0.00071905	0.00840255	0.00336508	0.00999538	0.0130472	0.00535845	0.00355257	0.00587804	0	0.0894228	0	0.00122502	0.000739321	0	0	0
	Total intermediate consumption	TOT	r60	90566.3	29120	88408	80509.5	20110.3	14248.5	24921.1	24517.6	60766	31753	56163.3	117078	51969.2	70154.4	36533.1	8755.3	19145.1	108544	0	50210.6	10387.3	20269.2	18807.6	2832.76	3658.35	6904.44	3849.46	25034.8	9070.85	19408.3	18912.6	9904.53	11337.1	10590.6	0	316055	0	93606.5	247659	51229.1	0	0
	taxes less subsidies on products		r99	0	0	0	0	0	0	0	0	0	0	0	0	0	0	0	0	0	0	0	0	0	0	0	0	0	0	0	0	0	0	0	0	0	0	0	0	0	0	0	0	0	0
	Cif/ fob adjustments on exports		r61	0	0	0	0	0	0	0	0	0	0	0	0	0	0	0	0	0	0	0	0	0	0	0	0	0	0	0	0	0	0	0	0	0	0	0	0	0	0	0	0	0	0
	Direct purchases abroad by residents		r62	0	0	0	0	0	0	0	0	0	0	0	0	0	0	0	0	0	0	0	0	0	0	0	0	0	0	0	0	0	0	0	0	0	0	0	0	0	0	0	0	0	0
	Purchases on the domestic territory by non-residents		r63	0	0	0	0	0	0	0	0	0	0	0	0	0	0	0	0	0	0	0	0	0	0	0	0	0	0	0	0	0	0	0	0	0	0	0	0	0	0	0	0	0	0
	Value added at basic prices		r64	145326	29510.4	32603.2	28073.3	5635.25	5714.25	10606	7742.13	23997.5	10533.7	27446.2	36032.2	24224.1	23544.7	13199.9	3996.35	15924.4	44652.9	0	47414.9	9808.98	14371.2	26248.3	1892.59	2517.2	6894.69	6203.04	33512.1	28189.3	14692.1	16261.2	14929	6599.81	9707.65	0	0	0	0	0	0	0	0
	International Transport Margins			363.923	142.661	260.796	601.615	211.994	136.007	159.267	189.35	365.123	221.041	170.568	560.247	300.259	853.116	244.071	63.0914	83.1534	370.603	0	189.95	39.296	49.6247	99.3199	13.4236	15.2991	9.89848	31.2323	94.2227	17.8776	270.281	62.3801	45.881	78.9478	57.5826	0	918.706	0	6.06987	2438.74	0	0	0
	Output at basic prices		r69	236257	58773.1	121272	109184	25957.5	20098.7	35686.4	32449.1	85128.6	42507.7	83780.1	153671	76493.6	94552.2	49977	12814.7	35152.6	153567	0	97815.4	20235.6	34690	45155.2	4738.77	6190.85	13809	10083.7	58641.1	37278	34370.7	35236.1	24879.4	18015.9	20355.8	0	0	0	0	0	0	0	0

## Sheet: 1996
Input-Output Table for 1996
in current prices
(industry-by-industry)				AtB	C	15t16	17t18	19	20	21t22	23	24	25	26	27t28	29	30t33	34t35	36t37	E	F	50	51	52	H	60	61	62	63	64	J	70	71t74	L	M	N	O	P
(millions of US$)				Agriculture, Hunting, Forestry and Fishing	Mining and Quarrying	Food, Beverages and Tobacco	Textiles and Textile Products	Leather, Leather and Footwear	Wood and Products of Wood and Cork	Pulp, Paper, Paper , Printing and Publishing	Coke, Refined Petroleum and Nuclear Fuel	Chemicals and Chemical Products	Rubber and Plastics	Other Non-Metallic Mineral	Basic Metals and Fabricated Metal	Machinery, Nec	Electrical and Optical Equipment	Transport Equipment	Manufacturing, Nec; Recycling	Electricity, Gas and Water Supply	Construction	Sale, Maintenance and Repair of Motor Vehicles and Motorcycles; Retail Sale of Fuel	Wholesale Trade and Commission Trade, Except of Motor Vehicles and Motorcycles	Retail Trade, Except of Motor Vehicles and Motorcycles; Repair of Household Goods	Hotels and Restaurants	Inland Transport	Water Transport	Air Transport	Other Supporting and Auxiliary Transport Activities; Activities of Travel Agencies	Post and Telecommunications	Financial Intermediation	Real Estate Activities	Renting of M&Eq and Other Business Activities	Public Admin and Defence; Compulsory Social Security	Education	Health and Social Work	Other Community, Social and Personal Services	Private Households with Employed Persons	Final consumption expenditure by households	Final consumption expenditure by non-profit organisations serving households (NPISH)	Final consumption expenditure by government	Gross fixed capital formation	Changes in inventories and valuables	Exports	Total output
				CHN	CHN	CHN	CHN	CHN	CHN	CHN	CHN	CHN	CHN	CHN	CHN	CHN	CHN	CHN	CHN	CHN	CHN	CHN	CHN	CHN	CHN	CHN	CHN	CHN	CHN	CHN	CHN	CHN	CHN	CHN	CHN	CHN	CHN	CHN	CHN	CHN	CHN	CHN	CHN	CHN	CHN
				c1	c2	c3	c4	c5	c6	c7	c8	c9	c10	c11	c12	c13	c14	c15	c16	c17	c18	c19	c20	c21	c22	c23	c24	c25	c26	c27	c28	c29	c30	c31	c32	c33	c34	c35	c37	c38	c39	c41	c42	c44
AtB	Agriculture, Hunting, Forestry and Fishing	CHN	c1	42638.4	1113.64	63585.1	12140.7	2935.74	3120.65	2577.21	6.79842	4552.7	2368.51	335.972	101.639	84.3574	22.1462	38.3524	701.948	12.1503	1749.45	0	761.488	157.533	6685.15	5.84743	14.8173	0.20241	133.947	0.16968	1.35436	66.1381	1190.67	1.15592	129.398	120.511	169.7	0	110336	0	16.5441	8641.88	5820.98	5720.61	278059
C	Mining and Quarrying	CHN	c2	540.28	2980.94	655.723	425.667	41.9251	269.656	349.66	13342.9	5205.61	275.008	8625.65	11408.1	902.423	593.458	340.825	107.455	6462.93	3320.2	0	259.359	53.6551	162.544	734.109	72.7013	44.3084	118.033	14.466	63.1643	242.139	288.436	225.035	515.774	171.414	219.969	0	926.082	0	1.57129	182.087	1731.44	3785.9	65660.6
15t16	Food, Beverages and Tobacco	CHN	c3	16746.8	116.117	18289	240.304	3242.95	48.1886	174.015	21.7308	2237.45	212.457	381.1	235.01	158.034	203.237	145.929	64.904	36.5096	530.057	0	3421.54	707.833	8570.88	66.7472	18.2054	300.343	206.158	14.2897	55.2656	37.4999	530.786	56.5193	354.181	238.889	942.077	0	78305	0	616.78	330.38	5861.9	9395.94	153115
17t18	Textiles and Textile Products	CHN	c4	704.46	431.236	355.713	35874	2770.2	463.596	1130.28	63.4046	1491.79	3753.56	1027.2	694	714.284	365.514	525.789	992.338	122.472	615.306	0	1286.84	266.215	260.937	195.573	28.3382	24.7934	73.901	106.111	143.248	77.4713	292.783	573.601	143.023	225.213	640.772	0	18840.1	0	29.3752	273.636	8138.68	37193.9	120910
19	Leather, Leather and Footwear	CHN	c5	232.305	151.593	122.077	1419.42	6958.57	254.286	163.53	34.361	238.231	386.962	269.398	520.586	277.569	260.718	251.517	242.332	43.8765	257.1	0	140.467	29.0591	43.0113	77.7327	5.48239	11.7465	18.1363	12.4711	56.3832	21.8308	77.9113	117.494	44.1031	55.302	69.8783	0	7397.92	0	25.3066	273.564	2430.37	9680.89	32673.5
20	Wood and Products of Wood and Cork	CHN	c6	466.084	410.974	226.592	199.497	87.8154	5908.13	309.566	39.1633	496.85	158.903	1043.72	953.898	425.247	467.928	355.833	1348.29	81.6185	5187.53	0	281.038	58.1398	76.035	202.126	8.70957	9.87655	25.7531	26.8198	99.1334	86.4239	248.585	206.533	134.017	82.6878	205.809	0	1680.31	0	16.9991	433.895	385.429	2658.8	25094.8
21t22	Pulp, Paper, Paper , Printing and Publishing	CHN	c7	357.242	127.762	2988.12	727.658	256.63	327.538	11097.9	30.4589	1675	717.765	3955	733.732	474.774	1680.48	345.623	459.426	62.008	391.338	0	3046.84	630.317	163.959	149.449	17.4415	26.7615	43.0171	331.564	1081.5	148.873	1837.25	1911.22	1225.21	238.051	1129.89	0	1650.43	0	41.0475	371.688	1992.68	2116.66	44562.3
23	Coke, Refined Petroleum and Nuclear Fuel	CHN	c8	2244.03	1209.65	371.29	487.012	88.8895	126.117	277.029	1315.57	2831.53	927.157	2229.65	3317.38	736.79	723.868	413.592	95.7043	1548.62	3554.99	0	1211.4	250.609	114.746	4220.24	997	594.204	198.675	73.4095	165.778	77.6067	287.545	478.656	129.148	312.104	784.796	0	639.291	0	0.547513	63.3654	444.223	1140.75	34682.9
24	Chemicals and Chemical Products	CHN	c9	13120.9	1557.04	1582.22	7563.99	668.847	927.706	1859.09	550.57	22859.1	10992.1	3095.27	2576.18	1060.31	3997.08	794.526	617.266	387.259	2701.46	0	1249.68	258.528	245.29	403.849	93.9401	53.0629	78.0509	43.9496	186.048	94.819	620.097	355.239	501.827	6383.56	963.838	0	6507.66	0	17.8777	657.282	3906.39	5948.37	105480
25	Rubber and Plastics	CHN	c10	1677.82	1534.29	1920.87	1179.86	1010.45	168.582	812.027	188.029	3426.81	8253.01	2278.45	1534.64	2449.09	6696.05	2971.1	556.355	200.661	1624.48	0	962.038	199.022	133.99	1543.54	63.7415	48.1887	73.2709	64.0934	113.203	42.1098	217.629	127.59	84.4246	226.91	282.087	0	3059.68	0	8.5842	418.179	1375.39	7742.66	55268.9
26	Other Non-Metallic Mineral	CHN	c11	1075.25	1240.09	1204.74	451.231	103.247	326.324	366.121	374.216	2073.95	424.638	14695.8	4990.26	1231.75	4164.14	926.38	208.343	452.527	46295.9	0	1275.28	263.823	215.799	389.588	22.7339	15.82	136.74	63.2196	284.191	1625.89	658.659	672.43	469.67	212.731	372.641	0	6254.7	0	10.7389	476.394	3516.37	4405.07	101947
27t28	Basic Metals and Fabricated Metal	CHN	c12	1547	3475.68	1364.35	704.184	313.441	595.854	620.434	364.135	2188.92	1073.41	5842.02	61977.8	17039.5	16337.7	7713.51	1189.88	668.823	22379.8	0	1240.86	256.703	197.767	750.276	89.603	84.6581	143.809	196.295	330.417	379.227	1228.97	774.425	314.772	307.97	303.424	0	4894.92	0	20.5104	5556.76	1476.99	13880	177825
29	Machinery, Nec	CHN	c13	2282.4	2461.39	585.696	1049.17	139.469	186.866	599.412	553.14	1443.69	508.21	2300.37	4469.2	10439.8	2678.5	5013.66	136.872	1194.22	4104.01	0	1557.11	322.127	121.636	1202.88	320.59	415.382	329.471	576.126	608.836	238.437	959.27	1077.51	295.302	845.627	524.341	0	1331.11	0	13.2211	24882.1	3824.99	5595.31	85187.5
30t33	Electrical and Optical Equipment	CHN	c14	377.087	1113.94	290.559	455.813	67.048	86.5629	343.481	266.134	720.316	320.452	798.645	1840.75	4012.89	18984.9	1626.53	157.026	1424.77	6408.78	0	3336.09	690.155	188.099	268.335	33.7847	49.6403	96.4571	1265	819.894	321.697	2938.03	425.579	517.165	171.775	313.295	0	12771.6	0	23.4167	10384.6	2554.89	34698.5	111164
34t35	Transport Equipment	CHN	c15	750.9	791.587	255.277	177.148	42.0779	69.0857	247.953	135.789	430.164	180.362	494.111	1122.19	1983.1	480.962	12505	45.5006	255.355	581.147	0	2136.2	441.927	31.7165	2533.82	344.184	675.494	114.806	141.246	216.077	97.1284	577.087	692.077	110.624	94.8368	364.485	0	4065.97	0	2.07408	18722.9	3501.94	3328.95	58741.2
36t37	Manufacturing, Nec; Recycling	CHN	c16	170.409	152.058	210.566	298.272	66.365	65.7317	525.652	37.9697	171.504	105.184	335.729	1690.97	273.027	288.322	112.154	173.501	70.6313	370.452	0	400.112	82.7733	86.2507	58.3274	9.33304	10.9329	16.837	32.4216	231.118	82.3183	170.903	133.363	139.85	61.9736	140.276	0	1780.06	0	55.4833	527.599	809.743	4875.72	14823.9
E	Electricity, Gas and Water Supply	CHN	c17	1537.85	2797.1	1025.99	818.577	69.1947	332.225	1080.5	641.548	3987.24	930.416	3614.44	6367.38	1153.31	792.35	541.246	120.644	1817.18	1118.29	0	872.455	180.489	474.172	717.402	21.3452	17.9021	158.992	310.816	356.515	197.078	365.532	615.892	1119.87	330.111	403.781	0	3495.8	0	0.881956	53.7735	27.7082	426.548	38892.6
F	Construction	CHN	c18	348.938	107.915	56.2773	51.9341	16.2778	5.84825	31.7588	25.6217	73.8745	17.4408	50.7982	100.183	100.983	61.4853	37.5252	6.74024	76.8202	123.428	0	429.83	88.9212	201.173	534.563	2.95886	8.34126	129.476	332.383	723.927	1022.17	604.07	1023.18	1509.52	379.072	394.522	0	0	0	0	173385	0	471.453	182535
50	Sale, Maintenance and Repair of Motor Vehicles and Motorcycles; Retail Sale of Fuel	CHN	c19	0	0	0	0	0	0	0	0	0	0	0	0	0	0	0	0	0	0	0	0	0	0	0	0	0	0	0	0	0	0	0	0	0	0	0	0	0	0	0	0	0	0
51	Wholesale Trade and Commission Trade, Except of Motor Vehicles and Motorcycles	CHN	c20	4752.8	1720.02	5573.64	6128.75	2215.74	1363.94	2595.83	1378.16	4204.75	2188.1	5013.63	5731.66	2489.23	4383.31	1838.97	726.492	1866.41	7900.42	0	8284.47	1713.85	1408.06	840.756	210.152	134.236	205.11	233.123	742.85	386.417	1345.74	995.55	744.008	1433.59	781.903	0	20837.6	0	231.531	5528.48	4146.8	0.01137	112276
52	Retail Trade, Except of Motor Vehicles and Motorcycles; Repair of Household Goods	CHN	c21	983.237	355.829	1153.05	1267.89	458.382	282.166	537.014	285.108	869.86	452.665	1037.2	1185.74	514.96	906.799	380.438	150.293	386.115	1634.4	0	1713.85	354.554	291.294	173.932	43.4754	27.7702	42.4322	48.2275	153.677	79.9401	278.401	205.955	153.917	296.574	161.757	0	4310.79	0	47.8981	1143.71	857.872	0.00195	23227.2
H	Hotels and Restaurants	CHN	c22	345.545	522.067	329.104	676.104	61.2349	81.0028	357.173	67.5424	470.184	231.82	739.894	963.454	690.284	701.539	184.085	66.5887	99.1063	621.797	0	2056.86	425.515	253.812	633.36	26.7085	170.145	881.414	56.6358	1573.25	346.904	1336.36	3215.53	869.054	195.701	337.184	0	12885.1	0	2710.33	0	0	3238.38	38420.7
60	Inland Transport	CHN	c23	3291.13	2286.16	1809.73	1440.27	290.644	485.502	817.383	789.523	2434.14	921.682	4124.37	4450.69	1354.14	1312.6	743.511	233.486	1127.8	3537.96	0	2249.6	465.388	215.648	884.618	53.5094	61.2613	1213.74	96.6047	657.09	224.875	1047.38	1386.59	877.791	207.119	324.759	0	7883.49	0	27.7599	933.6	224.37	1645.99	52131.9
61	Water Transport	CHN	c24	296.394	101.109	76.6511	45.7511	11.3912	18.8151	27.8519	159.706	117.869	32.6082	171.499	417.215	60.6258	58.6661	39.9279	8.97571	72.5219	121.252	0	667.939	138.18	12.2649	60.7769	54.2091	4.06547	179.972	2.21539	193.286	29.4586	236.468	286.144	262.168	21.3368	60.5004	0	644.062	0	0.60068	48.4632	10.2913	1300.6	6051.83
62	Air Transport	CHN	c25	25.7165	30.4058	20.1989	21.0113	15.3378	3.39663	6.2632	5.00956	27.568	16.2305	24.6729	61.7102	40.5335	111.166	39.1293	4.04354	7.94556	53.4184	0	377.97	78.1926	28.6178	44.1816	8.52103	72.8262	1026.38	68.8062	505.851	72.7768	382.19	1086.16	276.543	61.236	93.0111	0	218.079	0	0.87248	108.2	35.3085	2240.36	7299.83
63	Other Supporting and Auxiliary Transport Activities; Activities of Travel Agencies	CHN	c26	410.772	288.398	254.28	151.833	33.9095	44.1176	83.8589	201.469	303.815	94.1803	487.843	757.805	228.175	174.078	122.202	50.5412	279.277	577.373	0	899.771	186.141	54.3842	1088.42	512.699	378.819	1031.53	9.88452	97.8029	38.1208	100.909	189.07	79.5306	36.8543	72.2857	0	3113	0	20.4569	406.805	279.425	3977.71	17117.5
64	Post and Telecommunications	CHN	c27	89.8614	548.159	148.002	282.197	130.424	57.8407	47.6308	81.7691	265.563	169.623	230.708	1238.5	479.017	351.466	307	68.0169	85.0883	1914.3	0	522.415	108.075	118.75	170.896	17.6639	14.4934	86.823	4.7115	680.608	69.2407	345.721	1267.38	315.246	132.425	281.765	0	1966.26	0	0	0	13.1384	980.717	13591.5
J	Financial Intermediation	CHN	c28	2290.55	1341.93	1471.44	1797.97	277.154	325.255	752.711	546.485	2201.86	917.659	2098.82	6315.41	2103.24	1911.37	972.514	185.539	1113.11	1647.27	0	5876.57	1215.72	380.708	1203.5	336.579	320.977	986.945	149.505	7099.6	2582.21	655.498	1764.23	150.024	71.7273	392.024	0	13625.2	0	1.13724	0	109.234	250.839	65442.5
70	Real Estate Activities	CHN	c29	137.477	86.8816	169.86	205.095	82.914	33.8381	71.2003	17.1281	169.37	154.215	125.57	261.939	131.776	393.636	78.35	62.582	14.8655	53.0842	0	3110.86	643.56	275.37	100.322	4.3082	56.076	143.171	86.902	5075.39	440.933	781.867	909.31	169.585	133.584	487.027	0	21183.4	0	613.361	5091.43	0	0.00106	41556.2
71t74	Renting of M&Eq and Other Business Activities	CHN	c30	3339.19	565.136	1306.67	540.845	170.226	58.2752	222.92	103.34	959.298	180.487	365.906	715.656	601.357	988.561	304.778	110.976	188.917	3964.07	0	2593.38	536.507	541.921	204.359	35.1965	301.253	197.042	482.602	2478.73	511.612	1714.28	444.477	418.91	44.3966	292.256	0	259.108	0	16932	0	0	848.614	43523.2
L	Public Admin and Defence; Compulsory Social Security	CHN	c31	0	0	0	0	0	0	0	0	0	0	0	0	0	0	0	0	0	0	0	0	0	0	0	0	0	0	0	0	0	0	0	0	0	0	0	0	0	42982	0	0	108.492	43090.5
M	Education	CHN	c32	142.505	82.7418	31.3807	38.1404	6.25145	15.4299	35.8224	11.3768	51.5532	21.734	52.984	140.121	80.0956	59.3095	37.0415	5.29601	29.6922	192.778	0	205.917	42.5992	22.6891	122.012	8.58326	28.5934	28.6087	21.7714	129.519	22.506	108.566	198.948	78.8992	50.2048	52.9244	0	4527.55	0	24418.7	0	0	178.941	31281.7
N	Health and Social Work	CHN	c33	19.6585	65.2614	12.489	5.58017	2.58262	3.67153	23.6921	4.11213	9.26407	5.65662	13.1359	55.6005	57.8775	10.2194	13.5647	2.94028	21.701	15.5953	0	12.1617	2.51595	20.7954	65.8575	0.97691	0.55255	4.83493	0.57532	12.0457	4.60064	19.5377	69.6725	60.4296	32.6618	11.3548	0	7792.86	0	14415.8	0	0	77.5978	22947.4
O	Other Community, Social and Personal Services	CHN	c34	351.345	203.996	131.594	130.763	17.6548	24.8191	82.8334	92.7003	220.913	61.531	174.711	496.729	159.65	192.24	84.0571	13.622	202.675	94.807	0	878.774	181.797	61.3545	146.541	8.40564	13.0888	270.341	92.4599	414.154	92.6547	514.25	561.688	428.403	70.8131	521.634	0	5551.81	0	8434.67	36.1741	0	3769.25	24784.9
P	Private Households with Employed Persons	CHN	c35	0	0	0	0	0	0	0	0	0	0	0	0	0	0	0	0	0	0	0	0	0	0	0	0	0	0	0	0	0	0	0	0	0	0	0	0	0	0	0	0	0	0
AtB	Agriculture, Hunting, Forestry and Fishing	Imports	c1	1321.87	121.319	1673.22	345.488	85.6651	341.541	103.256	0.900799	203.596	290.447	15.4972	10.141	8.73501	2.68946	4.97805	31.8332	1.46197	186.212	0	27.6233	5.71457	115.434	0.853506	1.83233	0.240228	4.482	0.0702178	0.318312	7.08488	35.4759	0.638797	6.41296	4.11165	7.69663	0	980.278	0	1.1432	4.71408	0	0	0
C	Mining and Quarrying	Imports	c2	31.3119	322.75	5.81358	5.70932	0.507968	1.82957	2.74021	3869.95	547.532	11.5826	137.913	1779.04	73.7197	65.6578	22.0598	1.83548	208.265	46.5145	0	5.4832	1.13436	3.84032	12.217	1.78531	0.920509	10.1844	0.25692	1.25201	1.44123	11.5762	4.47321	2.77623	5.04521	4.91779	0	41.5614	0	0.475339	7.1606	0	0	0
15t16	Food, Beverages and Tobacco	Imports	c3	540.086	1.80694	527.554	8.05987	103.014	0.889666	2.23726	0.465769	75.7302	8.07249	4.66355	2.01127	0.981307	3.18544	0.758234	1.28908	0.361597	5.27726	0	80.2239	16.5964	242.157	1.10107	0.486737	9.30993	6.22333	0.0828538	0.72084	0.565121	14.1976	0.441607	10.3014	9.1217	24.9181	0	2881.34	0	20.6821	5.6559	0	0	0
17t18	Textiles and Textile Products	Imports	c4	90.2886	42.3057	35.7065	7145.33	609.392	77.4423	198.735	3.67589	228.041	719.71	152.055	70.7939	103.549	27.6842	66.3161	185.85	7.32256	58.6649	0	120.902	25.0116	27.6277	19.0717	2.27309	1.6916	6.04973	4.43007	7.01118	5.60843	28.5122	46.7301	12.9039	25.8079	107.134	0	1618.66	0	1.71901	15.7439	0	0	0
19	Leather, Leather and Footwear	Imports	c5	17.3641	17.3883	4.84755	52.1372	1449.56	41.5941	2.71033	4.53908	8.73144	39.4089	25.1632	15.1201	18.4733	12.4047	23.2469	35.9344	4.30622	2.08368	0	4.88277	1.0101	1.31091	9.26402	0.162064	1.00927	2.44813	0.158429	1.49813	0.60727	3.99888	14.5558	1.27345	1.60661	2.85962	0	697.641	0	1.51532	1.05994	0	0	0
20	Wood and Products of Wood and Cork	Imports	c6	28.4868	23.6586	6.32019	5.1896	1.77678	676.547	19.1382	2.04595	9.15302	3.97789	22.0276	44.8214	23.4129	21.3385	23.4111	147.538	4.50308	483.137	0	13.1461	2.7196	2.03999	17.3807	0.27128	0.0941638	1.16155	0.94624	2.65855	5.12441	17.0687	14.7475	8.76003	2.39084	16.3472	0	24.2093	0	0.415173	8.00292	0	0	0
21t22	Pulp, Paper, Paper , Printing and Publishing	Imports	c7	27.2062	6.42428	312.71	65.9656	25.4004	42.4236	1421.27	1.57883	175.852	81.7404	531.165	73.2834	45.5981	224.409	24.2352	55.4948	3.13004	19.2946	0	164.961	34.1265	13.4572	7.74845	0.708888	1.7806	3.42189	16.5853	75.7973	12.4473	138.767	87.3577	79.2516	12.751	113.738	0	87.4168	0	5.71798	33.5615	0	0	0
23	Coke, Refined Petroleum and Nuclear Fuel	Imports	c8	233.11	133.504	35.2649	36.478	6.40818	11.8758	27.8218	143.273	268.088	59.0725	245.951	374.068	74.2875	55.3629	37.1961	8.24942	171.321	411.835	0	139.885	28.9387	12.9442	503.177	120.07	71.5149	23.5105	8.31215	19.1538	8.40157	32.2572	56.017	12.7471	20.4545	91.3646	0	63.7398	0	0.552732	3.12079	0	0	0
24	Chemicals and Chemical Products	Imports	c9	2624.46	278.213	289.155	1430.84	106.034	178.789	334.793	91.615	4600.63	2220.21	535.346	401	150.468	742.156	123.379	113.127	52.3997	377.307	0	202.821	41.9586	37.6843	26.3533	6.41083	1.84919	11.083	2.76417	20.8967	10.7621	100.291	49.1394	88.3951	1293.14	174.37	0	1533.32	0	2.07923	52.5108	0	0	0
25	Rubber and Plastics	Imports	c10	117.841	103.093	133.794	67.4641	68.8776	12.1175	59.8193	9.44075	249.963	597.285	149.08	94.709	166.894	474.579	208.405	38.5093	9.09249	84.6355	0	60.4711	12.51	7.00286	98.2674	1.68451	1.52204	4.3326	3.69536	5.26285	1.40198	12.5383	5.05566	4.05126	18.775	16.8396	0	370.182	0	0.33412	62.5716	0	0	0
26	Other Non-Metallic Mineral	Imports	c11	3.28699	2.4363	1.01084	2.02526	1.0156	0.970619	1.32547	1.10596	6.84489	3.15917	5.79874	8.68329	3.54607	9.40663	1.84162	0.501081	1.00689	7.25256	0	1.97374	0.40832	0.191812	0.652519	0.0922195	0.0912166	0.145186	0.603244	0.454431	0.215853	1.37754	0.428498	0.384274	1.37593	0.48884	0	14.1383	0	0.212855	21.7106	0	0	0
27t28	Basic Metals and Fabricated Metal	Imports	c12	91.9748	262.415	103.797	38.6681	22.5127	45.6205	45.4263	24.0883	144.575	74.972	471.426	5704.08	1505.62	1486.55	662.602	102.514	38.1386	1918.18	0	78.4645	16.2324	11.3227	45.0318	3.13123	2.25036	8.97576	9.80911	17.0359	26.3576	93.5304	51.4719	19.0481	12.1029	15.1252	0	179.064	0	2.8044	1127.73	0	0	0
29	Machinery, Nec	Imports	c13	158.117	177.097	37.7284	64.5243	7.50319	11.0944	40.7585	38.9463	95.4862	30.8135	154.256	268.969	758.697	274.896	324.836	6.61962	93.4175	273.164	0	117.913	24.3932	8.44481	79.822	22.5382	28.7013	24.3344	46.5664	60.4729	17.5034	130.343	79.8539	26.4923	60.5391	39.0254	0	366.825	0	9.0569	14711.5	0	0	0
30t33	Electrical and Optical Equipment	Imports	c14	52.2727	303.937	78.8016	88.2628	12.935	17.0796	90.6414	79.3645	201.871	76.0751	193.013	409.109	1042.36	8751.69	377.74	47.7495	434.564	1282.21	0	1080.56	223.541	60.7227	76.6008	8.60059	17.0821	36.8105	342.054	675.761	89.9936	2433.24	241.108	312.163	49.4503	153.207	0	2555.16	0	6.16431	7804.58	0	0	0
34t35	Transport Equipment	Imports	c15	79.9787	58.3925	19.62	11.6365	2.94879	5.33855	20.712	9.40063	28.3941	12.6979	31.4661	97.0848	137.77	64.1332	1224.84	3.81619	19.2212	39.7515	0	178.915	37.0131	2.29861	252.057	47.0789	93.2447	13.0607	13.0043	21.3926	7.98002	56.7205	57.5261	10.3131	4.00352	30.9855	0	542.695	0	1.52633	2889.54	0	0	0
36t37	Manufacturing, Nec; Recycling	Imports	c16	12.1622	16.9494	10.1775	25.0289	5.27819	7.69687	18.2743	3.19654	18.3078	9.97183	22.2531	78.1775	27.6651	56.8997	17.0234	11.795	13.2116	48.6922	0	22.178	4.5881	4.89924	5.13309	0.796957	1.04286	1.47941	5.738	14.6316	4.96644	17.4566	8.92864	10.0395	4.7103	9.23215	0	424.426	0	14.3368	92.3446	0	0	0
E	Electricity, Gas and Water Supply	Imports	c17	1.40783	1.35702	0.555331	0.451578	0.0669949	0.265297	0.464145	17.376	3.33705	0.494599	1.38296	2.82457	1.95803	2.3133	0.821235	0.081109	1.52478	2.52334	0	1.41944	0.293637	0.246505	0.47935	0.0723125	0.113049	0.229262	0.397758	0.730023	0.243582	0.867626	0.568223	0.4254	0.218663	0.31439	0	3.26353	0	1.14134	29.9309	0	0	0
F	Construction	Imports	c18	3.22249	1.5709	0.951883	0.671703	0.184985	2.01224	0.46044	0.473167	1.31018	0.537722	1.51935	3.16141	3.32001	6.11854	1.52916	0.550197	1.08632	7.07316	0	4.12069	0.852449	1.16829	2.88281	0.121063	0.233567	0.798163	2.10505	4.41467	4.89492	4.51638	5.14924	7.08753	1.85007	2.08633	0	2.56934	0	0.77135	802.15	0	0	0
50	Sale, Maintenance and Repair of Motor Vehicles and Motorcycles; Retail Sale of Fuel	Imports	c19	0.378312	0.209845	0.159673	0.105489	0.0330148	0.0227683	0.0684647	0.0875093	0.254715	0.191911	0.210827	0.375398	0.383633	0.461148	1.04524	0.0253167	0.134218	0.467109	0	0.532714	0.110206	0.0473931	0.400031	0.0729111	0.0988364	0.10715	0.0595991	0.227176	0.0562751	0.250721	0.217217	0.0940418	0.0387513	0.129807	0	1.81213	0	0.920784	3.09906	0	0	0
51	Wholesale Trade and Commission Trade, Except of Motor Vehicles and Motorcycles	Imports	c20	17.1863	7.02216	7.7371	12.956	17.4337	2.77311	4.11374	181.53	38.7826	8.7972	11.4443	26.3477	11.1321	19.0123	5.76814	1.78963	10.88	13.3012	0	8.19433	1.6952	2.69257	6.60246	2.20367	1.78602	4.10202	0.729123	4.19336	0.746977	11.2008	3.06728	2.05804	4.47189	2.72296	0	72.1588	0	4.0484	84.7321	0	0	0
52	Retail Trade, Except of Motor Vehicles and Motorcycles; Repair of Household Goods	Imports	c21	5.85062	1.45333	4.24651	10.8828	13.5669	2.23828	1.67099	0.343837	3.518	2.41884	1.9549	2.52447	2.45518	10.1541	1.34833	1.12598	1.04662	4.62409	0	3.82123	0.790519	1.79746	0.949265	0.171895	0.354385	0.79587	0.629758	2.19377	0.444292	3.52723	2.21548	1.08703	0.754559	0.968295	0	71.3059	0	1.93036	21.8174	0	0	0
H	Hotels and Restaurants	Imports	c22	30.2313	40.5689	28.9155	52.8564	5.35941	6.35701	28.4166	5.16578	37.2232	18.1926	58.2299	76.3587	53.9462	54.3414	14.3914	5.22202	7.7016	48.694	0	160.767	33.2587	21.2538	49.5696	2.13043	13.3838	69.1133	4.41845	122.441	27.068	103.639	251.184	67.7978	15.3714	26.5554	0	518.902	0	107.809	0.351355	0	0	0
60	Inland Transport	Imports	c23	5.8108	5.36185	2.31806	1.63702	0.339186	0.522813	0.928167	246.28	31.2096	1.32167	6.73566	13.0236	2.81168	2.29743	5.4119	0.378776	12.6583	4.95986	0	5.02755	1.04007	0.57272	5.2634	2.05424	2.00402	4.9347	0.204588	1.14976	0.38084	1.4454	2.15743	1.04682	0.401891	0.737644	0	30.1776	0	0.270457	15.4093	0	0	0
61	Water Transport	Imports	c24	6.47736	2.30196	1.7783	1.09401	0.261623	0.425806	0.659422	3.35194	2.68902	0.755662	3.9453	9.14016	1.4478	1.36431	0.921969	0.221831	1.6703	2.93026	0	14.518	3.00342	0.308737	1.97427	1.43291	0.321198	4.43268	0.0575931	4.18678	0.662056	5.03513	6.33208	5.55231	0.483677	1.33507	0	25.0817	0	0.138588	0.0736775	0	0	0
62	Air Transport	Imports	c25	4.90558	5.41131	3.72238	3.74284	2.6832	0.617792	1.14356	0.96291	4.98777	2.8817	4.59505	11.0686	7.18947	19.1417	7.72535	0.73393	1.52585	9.61773	0	65.774	13.607	5.0279	8.4871	1.85452	13.0079	179.065	11.7994	87.2843	12.6151	65.6125	188.404	47.8116	10.6847	16.1807	0	39.7918	0	0.197114	24.7248	0	0	0
63	Other Supporting and Auxiliary Transport Activities; Activities of Travel Agencies	Imports	c26	64.491	44.9649	39.91	23.9716	5.32213	6.92488	13.2522	30.3626	47.8103	14.8263	77.05	118.244	35.7958	27.3212	19.35	7.90061	42.9261	90.2161	0	140.905	29.1498	8.64846	169.348	79.6829	59.0662	163.074	1.6976	16.9296	6.22748	16.9686	33.0343	13.3255	5.96521	11.589	0	188.706	0	2.23975	2.05229	0	0	0
64	Post and Telecommunications	Imports	c27	11.8607	15.8596	8.58779	8.44668	3.11002	1.94923	2.81458	5.29328	11.4424	5.04671	14.0706	37.3137	14.1729	18.0502	8.29254	2.32383	7.17502	48.4453	0	29.3518	6.07217	3.5905	24.3315	10.2691	7.80595	21.7677	0.83435	16.0988	2.37455	10.361	27.0958	7.73923	3.18519	6.87883	0	63.769	0	1.84155	9.68043	0	0	0
J	Financial Intermediation	Imports	c28	19.5491	13.9095	9.12324	12.6822	1.48796	2.70153	8.11628	5.97803	16.1989	7.06277	10.0862	19.4904	11.1023	12.7862	4.60963	1.51911	13.0531	34.3334	0	45.0284	9.31526	5.79713	30.9682	6.25741	5.87925	8.27445	3.39142	34.1883	7.13234	13.359	21.6431	4.12905	2.00827	10.2091	0	111.931	0	0.961873	0.189602	0	0	0
70	Real Estate Activities	Imports	c29	0.250607	0.0922674	0.0908903	0.0769756	0.0177225	0.0631064	0.0425698	0.0548515	0.166631	0.0987432	0.0739154	0.175939	0.0952863	0.148932	0.0406363	0.0137636	0.0533821	0.23727	0	0.237845	0.0492039	0.060295	0.171316	0.0235375	0.0269379	0.0607715	0.06142	0.224628	0.162702	0.165571	0.232604	0.228747	0.0781162	0.0891106	0	0.406683	0	0.060716	23.1527	0	0	0
71t74	Renting of M&Eq and Other Business Activities	Imports	c30	183.955	30.9494	75.7852	30.3747	9.37266	3.29595	15.0107	5.20597	52.9161	9.81095	21.1592	40.0516	32.5736	60.8409	15.9243	6.21213	10.8474	215.898	0	147.079	30.4271	29.9215	12.9464	2.66528	16.8808	12.2505	26.3767	139.746	28.101	94.4458	28.2484	20.8857	3.02608	17.6474	0	7.5799	0	104.309	19.1637	0	0	0
L	Public Admin and Defence; Compulsory Social Security	Imports	c31	5.45441	2.3694	4.76659	1.14233	0.26661	3.57018	11.8802	0.724692	3.2461	3.87969	4.76857	42.0016	4.26253	2.40443	0.889995	0.473321	0.851644	5.68975	0	6.71076	1.38829	0.631874	2.67878	1.18907	1.04437	2.547	0.376266	1.93634	0.518702	1.47436	1.12005	0.635035	0.226539	0.570603	0	5.95194	0	332.568	5.82634	0	0	0
M	Education	Imports	c32	0.350392	0.188566	0.181361	0.158431	0.0261703	0.0347682	0.158766	0.0457087	0.195726	0.0721141	0.239889	0.316797	0.408667	0.221678	0.16344	0.025769	0.0795651	0.449469	0	0.53155	0.109964	0.0725702	0.219462	0.0609622	0.0832743	0.22249	0.0527831	0.364428	0.0818224	0.300882	0.468078	0.153368	0.0556964	0.0911835	0	1.09392	0	0.654656	7.94588	0	0	0
N	Health and Social Work	Imports	c33	2.48681	7.24858	1.58493	0.989786	0.32311	0.491036	2.69261	0.532056	1.43572	0.788849	1.7814	6.44967	6.5621	1.81043	1.65192	0.368515	2.63904	2.53724	0	2.04583	0.423241	2.32379	7.47074	0.240575	0.19685	0.955555	0.188488	1.67618	0.581977	2.50164	8.14463	6.69124	3.60772	1.32881	0	31.4558	0	55.0596	1.15137	0	0	0
O	Other Community, Social and Personal Services	Imports	c34	10.9659	6.24717	8.6599	7.31751	1.07719	1.1512	11.0613	3.90417	7.71823	3.30316	8.8647	36.7316	9.13898	8.53511	2.75547	1.02904	1.67729	17.1544	0	22.8349	4.72399	2.96474	2.88499	0.286907	1.27662	3.74016	8.96609	16.5498	2.44191	20.7752	24.9427	23.7487	2.12776	29.6464	0	58.8241	0	59.0968	1.19728	0	0	0
P	Private Households with Employed Persons	Imports	c35	0.129349	0.0220979	0.163243	0.0414982	0.00978515	0.00460334	0.0115452	0.0147294	0.0306385	0.00732854	0.037661	0.0568966	0.0172775	0.0130604	0.00924127	0.00514221	0.0208783	0.044538	0	0.0693524	0.0143473	0.0129455	0.0823197	0.0388036	0.0286703	0.0785691	0.000761938	0.00747897	0.00293157	0.0101277	0.0143177	0.00624018	0.00308664	0.00577308	0	0.101122	0	0.000686024	0.000631025	0	0	0
	Total intermediate consumption	TOT	r60	109099	32029.9	111053	86559.1	25222.8	17589.3	30720.4	26526.2	75538	41373.4	68959.4	137303	56848.7	82874.2	43040.2	9736.57	21592.9	129396	0	56278.5	11642.6	22297.4	21276.4	3814.65	4331.75	9028.12	5476.3	26728.8	10056.3	25445.2	23370.9	13438.2	14826.9	13033.3	0	382350	0	112481	286826	53476.6	0	0
	taxes less subsidies on products		r99	0	0	0	0	0	0	0	0	0	0	0	0	0	0	0	0	0	0	0	0	0	0	0	0	0	0	0	0	0	0	0	0	0	0	0	0	0	0	0	0	0	0
	Cif/ fob adjustments on exports		r61	0	0	0	0	0	0	0	0	0	0	0	0	0	0	0	0	0	0	0	0	0	0	0	0	0	0	0	0	0	0	0	0	0	0	0	0	0	0	0	0	0	0
	Direct purchases abroad by residents		r62	0	0	0	0	0	0	0	0	0	0	0	0	0	0	0	0	0	0	0	0	0	0	0	0	0	0	0	0	0	0	0	0	0	0	0	0	0	0	0	0	0	0
	Purchases on the domestic territory by non-residents		r63	0	0	0	0	0	0	0	0	0	0	0	0	0	0	0	0	0	0	0	0	0	0	0	0	0	0	0	0	0	0	0	0	0	0	0	0	0	0	0	0	0	0
	Value added at basic prices		r64	168577	33485.8	41807.1	33744.5	7236.3	7385.85	13664.6	7950.95	29499.3	13625	32792.1	39919.6	28040.1	27348	15456.2	5029.7	17210.8	52771.1	0	55807.5	11545.2	16079.4	30747.5	2217.01	2948.68	8076.52	8076.44	38630.1	31484	17795.3	19657.9	17793.2	8022.1	11687.1	0	0	0	0	0	0	0	0
	International Transport Margins			383.2	144.867	255.035	606.021	214.434	119.612	177.284	205.748	442.922	270.449	195.86	602.433	298.656	941.442	244.854	57.6113	88.8459	367.817	0	190.134	39.334	43.96	108.014	20.1702	19.4044	12.8978	38.7679	83.6144	15.8384	282.759	61.7267	50.2949	98.4183	64.4575	0	998.08	0	4.25526	2424.3	0	0	0
	Output at basic prices		r69	278059	65660.6	153115	120910	32673.5	25094.8	44562.3	34682.9	105480	55268.9	101947	177825	85187.5	111164	58741.2	14823.9	38892.6	182535	0	112276	23227.2	38420.7	52131.9	6051.83	7299.83	17117.5	13591.5	65442.5	41556.2	43523.2	43090.5	31281.7	22947.4	24784.9	0	0	0	0	0	0	0	0

## Sheet: 1997
Input-Output Table for 1997
in current prices
(industry-by-industry)				AtB	C	15t16	17t18	19	20	21t22	23	24	25	26	27t28	29	30t33	34t35	36t37	E	F	50	51	52	H	60	61	62	63	64	J	70	71t74	L	M	N	O	P
(millions of US$)				Agriculture, Hunting, Forestry and Fishing	Mining and Quarrying	Food, Beverages and Tobacco	Textiles and Textile Products	Leather, Leather and Footwear	Wood and Products of Wood and Cork	Pulp, Paper, Paper , Printing and Publishing	Coke, Refined Petroleum and Nuclear Fuel	Chemicals and Chemical Products	Rubber and Plastics	Other Non-Metallic Mineral	Basic Metals and Fabricated Metal	Machinery, Nec	Electrical and Optical Equipment	Transport Equipment	Manufacturing, Nec; Recycling	Electricity, Gas and Water Supply	Construction	Sale, Maintenance and Repair of Motor Vehicles and Motorcycles; Retail Sale of Fuel	Wholesale Trade and Commission Trade, Except of Motor Vehicles and Motorcycles	Retail Trade, Except of Motor Vehicles and Motorcycles; Repair of Household Goods	Hotels and Restaurants	Inland Transport	Water Transport	Air Transport	Other Supporting and Auxiliary Transport Activities; Activities of Travel Agencies	Post and Telecommunications	Financial Intermediation	Real Estate Activities	Renting of M&Eq and Other Business Activities	Public Admin and Defence; Compulsory Social Security	Education	Health and Social Work	Other Community, Social and Personal Services	Private Households with Employed Persons	Final consumption expenditure by households	Final consumption expenditure by non-profit organisations serving households (NPISH)	Final consumption expenditure by government	Gross fixed capital formation	Changes in inventories and valuables	Exports	Total output
				CHN	CHN	CHN	CHN	CHN	CHN	CHN	CHN	CHN	CHN	CHN	CHN	CHN	CHN	CHN	CHN	CHN	CHN	CHN	CHN	CHN	CHN	CHN	CHN	CHN	CHN	CHN	CHN	CHN	CHN	CHN	CHN	CHN	CHN	CHN	CHN	CHN	CHN	CHN	CHN	CHN	CHN
				c1	c2	c3	c4	c5	c6	c7	c8	c9	c10	c11	c12	c13	c14	c15	c16	c17	c18	c19	c20	c21	c22	c23	c24	c25	c26	c27	c28	c29	c30	c31	c32	c33	c34	c35	c37	c38	c39	c41	c42	c44
AtB	Agriculture, Hunting, Forestry and Fishing	CHN	c1	44673.3	1183.13	69485.7	11488	3119.89	3433.04	2598.33	7.26296	4875.63	2557.9	305.808	103.018	83.6194	22.8293	40.247	649.216	14.6328	1600.87	0	773.031	159.921	7354.33	4.57599	19.596	0.05256	162.719	0	0	61.8788	1477.51	0	166.848	149.986	177.335	0	114051	0	0	9302.83	6255.73	5133.02	291493
C	Mining and Quarrying	CHN	c2	600.778	3227.07	734.461	417.613	40.7043	301.333	380.676	15625.2	5843.78	330.019	9831.59	12713.8	977.576	723.07	384.786	104.556	8296.68	3570.56	0	232.449	48.0881	178.426	740.583	91.9168	48.9796	146.588	15.8258	49.1509	244.313	357.443	231.458	663.905	232.653	263.781	0	805.755	0	0	271.094	310.182	3940.06	72976.9
15t16	Food, Beverages and Tobacco	CHN	c3	18558	122.828	20942	236.38	3560.29	56.0273	195.865	23.5195	2356.73	253.361	435.76	258.227	158.642	245.308	163.079	66.3829	44.8134	569.063	0	3323	687.447	9842.28	67.9715	23.0462	335.728	260.683	18.9382	51.5596	38.5002	690.318	67.6372	474.687	328.308	1174.12	0	86613.7	0	0	450.466	7578.9	10435.5	170709
17t18	Textiles and Textile Products	CHN	c4	687.198	409.777	346.452	33674.2	2821.23	488.532	1146.75	65.036	1523.12	4059.81	1001.01	647.014	707.097	390.406	540.405	879.139	143.414	553.52	0	1307.52	270.494	276.475	178.499	23.7905	19.5727	85.2613	124.771	124.402	73.7259	329.953	665.364	169.659	279.329	774.861	0	18819.9	0	0	302.092	8175.48	38814.1	120899
19	Leather, Leather and Footwear	CHN	c5	233.545	147.985	125.015	1449.79	7176.8	271.483	164.655	36.4549	240.276	433.328	269.449	518.378	269.16	283.304	259.122	228.241	50.6378	229.68	0	127.778	26.4341	45.1824	76.483	4.95815	11.2192	20.4848	13.8426	44.0759	20.0631	87.2314	130.474	50.7165	68.188	80.657	0	7760.29	0	0	316.447	2820.52	10265.4	34357.7
20	Wood and Products of Wood and Cork	CHN	c6	531.302	466.904	270.423	218.449	101.17	7158.1	359.726	46.343	577.15	192.821	1241.86	1134.79	463.059	588.349	413.582	1467.89	108.457	5650.61	0	310.102	64.1526	92.2401	209.933	7.78032	10.6935	33.0573	36.5714	98.3053	88.908	342.558	272.616	185.317	116.47	278.754	0	1845.61	0	0	596.079	334.257	2839.76	28754.2
21t22	Pulp, Paper, Paper , Printing and Publishing	CHN	c7	375.62	129.542	3341.7	743.607	274.495	363.957	11927	33.7941	1820.76	832.566	4272.68	795.816	488.301	1978.76	387.109	460.804	71.3239	395.723	0	3345.14	692.026	185.045	151.116	17.6896	27.0235	50.2633	426.222	937.697	161.622	2343.33	2227.94	1532.84	325.69	1378.19	0	1702.51	0	0	471.614	1399.08	2395.7	48464.3
23	Coke, Refined Petroleum and Nuclear Fuel	CHN	c8	2483.52	1311.37	410.909	505.83	94.9985	132.978	306.771	1416.38	3196.78	1139.64	2447.8	3694.43	784.896	882.198	461.885	95.898	1993.94	3833.89	0	1333.03	275.772	131.155	4352.81	1226.42	626.892	248.055	97.6408	152.764	85.9708	360.589	575.443	170.96	443.985	987.31	0	575.327	0	0	93.364	622.564	1656.39	39210.6
24	Chemicals and Chemical Products	CHN	c9	13002.4	1545.04	1652.32	7221.85	653.992	968.158	1866.01	579.127	23381.2	11854.5	3158.05	2641.38	1029.91	4448.84	818.949	568.893	446.124	2594.91	0	1295.13	267.93	272.854	363.747	97.2825	50.1839	88.4232	54.8103	164.399	85.9497	751.099	415.177	605.143	8028.7	1088.98	0	6387.7	0	0	863.505	3539.92	11171.2	114024
25	Rubber and Plastics	CHN	c10	1769.29	1662.14	2196.57	1258.13	1106.9	182.735	892.593	215.101	3767.33	10182.2	2517.73	1729.34	2642.62	8215.29	3296.72	574.528	256.386	1714.84	0	1056.68	218.601	157.387	1510.77	71.4176	51.9565	93.1591	85.7528	86.5145	41.6536	294.738	152.877	114.229	321.953	339.45	0	3118.74	0	0	613.268	1898.9	9134.04	63542.5
26	Other Non-Metallic Mineral	CHN	c11	1113.45	1248.73	1357.26	495.251	120.039	381.606	409.886	429.11	2333.48	523.853	16953.2	5642.69	1284.24	5096.4	1021.73	211.149	558.833	49570.3	0	1240.62	256.653	230.002	361.598	22.5151	16.5274	169.158	79.9764	142.821	1716.7	836.299	797.384	583.34	286.533	409.654	0	7293.09	0	0	691.664	4410.57	5472.72	113769
27t28	Basic Metals and Fabricated Metal	CHN	c12	1621.65	3756.18	1518.81	722.126	317.491	673.653	683.839	410.823	2375.79	1290.23	6566.31	69921.1	18319.5	19766.5	8797.1	1191.06	844.011	23098.4	0	1144.42	236.752	210.865	739.132	93.3949	90.086	177.85	266.731	264.553	302.525	1612.75	963.993	413.587	423.798	354.198	0	5243.06	0	0	7791.23	-789.002	16002.2	197417
29	Machinery, Nec	CHN	c13	2168.51	2221.87	566.389	939.787	137.963	186.461	577.509	542.396	1389.47	548.686	2236.87	4532.56	9481.98	2864.05	4951.48	124.174	1333.59	3777.77	0	1569.54	324.7	125.453	1118.01	353.577	404.261	362.051	690.822	525.323	216.967	1088.07	1129.41	342.68	1000.17	583.226	0	1496.57	0	0	33842.2	2019.4	6673.53	92447.5
30t33	Electrical and Optical Equipment	CHN	c14	426.329	1281.6	343.902	524.636	79.0148	107.746	427.704	338.618	861.814	422.89	945.355	2251.85	4577.06	25083.3	1967.43	171.685	2055.89	7437.6	0	4284.41	886.34	250.438	290.179	37.5796	55.4027	133.21	1904.12	1046.45	413.752	4869.39	591.549	785.892	262.594	454.414	0	15074.5	0	0	14998.2	-333.199	38933.7	134243
34t35	Transport Equipment	CHN	c15	801.168	849.841	296.377	178.487	44.7322	78.9216	286.676	155.541	478.639	220.218	520.431	1266.72	2024.25	563.598	14023.4	41.695	322.5	528.585	0	2376.32	491.603	34.4154	2610.88	402.571	644.862	126.872	187.359	139.713	87.523	742.331	765.933	144.032	121.929	427.491	0	4812.32	0	0	21678.2	2737.26	4219.72	65433.1
36t37	Manufacturing, Nec; Recycling	CHN	c16	169.435	144.76	231.542	293.607	64.8543	70.9572	602.155	40.8625	175.636	119.595	352.565	1997.69	279.141	313.164	114.886	153.426	82.2296	342.959	0	280.208	57.9682	92.9784	55.8863	7.76491	10.8595	17.5254	38.4226	195.576	81.3403	201.836	144.65	162.491	76.1069	163.257	0	1529.39	0	0	603.432	838.299	5236.33	15343.8
E	Electricity, Gas and Water Supply	CHN	c17	2004.24	3392.48	1335.19	945.594	86.0332	413.431	1349.3	860.753	5014.37	1273.78	4424.92	8112.35	1391.4	1078.75	718.761	141.947	2718.94	1409.84	0	1122.33	232.183	658.944	886.796	29.4221	21.7954	232.723	485.285	362.967	224.109	521.074	850.723	1722.4	518.915	520.309	0	4540.11	0	0	99.1286	27.4333	434.175	50162.9
F	Construction	CHN	c18	380.054	108.511	59.7397	52.3049	17.4759	6.40168	34.1523	28.394	80.2427	19.7352	53.9093	106.63	107.223	70.4389	40.5903	6.69064	94.168	67.6424	0	387.306	80.1241	223.444	592.328	3.25954	8.27912	149.021	427.332	721.71	1097.31	735.73	1158.3	1918.42	498.603	482.74	0	0	0	0	183826	0	303.751	193948
50	Sale, Maintenance and Repair of Motor Vehicles and Motorcycles; Retail Sale of Fuel	CHN	c19	0	0	0	0	0	0	0	0	0	0	0	0	0	0	0	0	0	0	0	0	0	0	0	0	0	0	0	0	0	0	0	0	0	0	0	0	0	0	0	0	0	0
51	Wholesale Trade and Commission Trade, Except of Motor Vehicles and Motorcycles	CHN	c20	4821.39	1637.62	6034.5	5491.79	2264.82	1469.57	2497.82	1346.58	4187.82	2310.93	5105.59	5396.32	2087.63	4642.7	1743.13	651.913	2260.27	7342.14	0	8836.36	1828.03	1563.93	639.291	220.099	113.146	238.263	284.332	549.511	345.837	1613.04	1038.78	883.298	1835.31	843.553	0	21354.4	0	0	5214.34	2867.91	12441.8	124004
52	Retail Trade, Except of Motor Vehicles and Motorcycles; Repair of Household Goods	CHN	c21	997.427	338.782	1248.39	1136.12	468.535	304.018	516.738	278.574	866.358	478.075	1056.22	1116.37	431.879	960.461	360.611	134.865	467.595	1518.91	0	1828.03	378.174	323.539	132.254	45.5332	23.4071	49.2907	58.8213	113.68	71.5451	333.698	214.898	182.733	379.681	174.51	0	4417.7	0	0	1078.72	593.3	2573.9	25653.3
H	Hotels and Restaurants	CHN	c22	440.306	650.018	435.563	815.89	76.6475	104.103	455.249	88.8794	601.934	317.792	943.892	1242.19	876.991	953.723	236.003	78.2039	146.88	746.248	0	2637.41	545.615	341.186	818.742	40.6448	212.612	1228.11	85.3734	1921.09	443.954	1943.42	4651.95	1297.83	310.766	502.059	0	15344.3	0	0	0	0	3008.12	44543.7
60	Inland Transport	CHN	c23	3652.1	2577.27	2083.84	1529.03	308.29	562.364	912.527	869.23	2728.22	1127.14	4771.93	5119.66	1449.55	1602.97	841.864	238.566	1421.27	3552.03	0	1146.62	237.208	250.485	963.319	56.4263	67.8814	1489.87	134.851	663.574	225.177	1394.46	1710.47	1216.04	291.813	416.067	0	8150.66	0	0	1005.16	397.821	1365.6	56531.3
61	Water Transport	CHN	c24	381.776	134.924	90.316	52.5235	13.5176	24.8571	34.3059	198.734	149.873	44.0073	231.657	567.395	69.1899	83.5924	48.8952	9.93514	104.874	139.734	0	341.981	70.7474	15.4343	73.3444	92.336	5.29287	264.749	2.97754	242.363	33.1254	390.603	449.503	450.553	36.4806	96.9415	0	918.916	0	0	60.0287	14.8762	1270.81	7211.17
62	Air Transport	CHN	c25	24.3079	29.4209	19.3694	17.6105	13.6952	3.33119	5.47922	5.19326	24.2319	16.5406	23.2716	62.8755	32.7971	117.895	38.3212	3.39887	8.32969	47.4173	0	397.907	82.3172	32.3462	42.8592	10.7719	78.7072	1249.16	90.2719	532.763	79.1539	475.832	1323.85	359.1	81.5292	117.979	0	217.042	0	0	96.0682	9.35567	2315.62	8086.12
63	Other Supporting and Auxiliary Transport Activities; Activities of Travel Agencies	CHN	c26	487.501	343.798	308.531	134.29	30.4942	50.9131	82.77	255.234	347.417	103.556	601.776	904.43	187.422	163.311	99.979	53.9261	412.623	627.24	0	1157.15	239.387	64.008	1431.86	809.207	489.305	1502.94	13.0447	101.699	41.9811	140.989	260.766	116.572	43.6645	93.901	0	3787.26	0	0	174.797	71.7337	4138.58	19874.1
64	Post and Telecommunications	CHN	c27	119.35	734.259	207.721	364.473	174.996	79.8968	63.5111	115.778	363.843	249.814	315.592	1720.14	653.736	513.135	423.875	85.6467	134.635	2476.12	0	671.632	138.944	169.995	232.412	26.8181	19.3624	127.749	7.59414	745.025	90.0587	513.756	1759.42	503.404	222.541	426.173	0	2683.09	0	0	0	0	1295.44	18429.9
J	Financial Intermediation	CHN	c28	2142.27	1374.48	1431.08	1537.42	239.148	352.145	784.641	634.579	2022.46	933.307	2184.64	6503.04	1921.83	1892.91	940.855	164.998	1467.43	1656.22	0	6752.63	1396.95	462.277	1334.38	317.939	360.269	530.654	204.675	7947.64	3052.25	835.348	2388.51	209.299	104.486	499.891	0	16484.1	0	0	0	0	215.309	71280.1
70	Real Estate Activities	CHN	c29	137.377	88.6974	189.608	213.743	56.2663	39.9902	76.5052	12.2735	184.364	178.404	141.078	302.779	144.974	486.441	86.9064	66.775	12.9279	40.105	0	2973.75	615.195	306.784	94.4983	5.01549	51.2796	163.774	122.529	4405.65	504.569	1065.27	1169.85	232.006	197.069	628.116	0	25006.4	0	0	6420.65	0	-0.00343	46421.6
71t74	Renting of M&Eq and Other Business Activities	CHN	c30	4747.17	795.058	1973.73	718.966	236.493	81.969	313.006	153.968	1402.16	269.333	492.32	1041.07	855.596	1552.84	442.765	146.573	312.643	5571.34	0	3751.77	776.149	850.931	255.4	57.8838	438.636	317.469	852.033	3426.59	727.244	2819.83	674.741	717.036	80.1228	476.41	0	379.859	0	17975.4	0	0	731.997	56416.5
L	Public Admin and Defence; Compulsory Social Security	CHN	c31	0	0	0	0	0	0	0	0	0	0	0	0	0	0	0	0	0	0	0	0	0	0	0	0	0	0	0	0	0	0	0	0	0	0	0	0	0	53968	0	0	68.2227	54036.2
M	Education	CHN	c32	222.313	129.157	51.0641	56.7134	9.74224	25.3202	57.9431	18.8194	82.7979	37.5656	84.7727	229.727	128.114	102.052	59.7959	7.79043	55.5229	294.745	0	319.99	66.1981	37.8267	188.646	16.2206	45.6657	50.0209	41.9663	198.52	34.7121	194.222	344.057	150.245	100.187	98.5182	0	6907.81	0	29533.8	0	0	231.212	40213.8
N	Health and Social Work	CHN	c33	27.7939	101.246	20.3695	7.99326	4.09513	6.0204	38.9584	6.98779	14.6039	9.78057	19.9827	93.3933	96.1299	17.9933	22.454	4.46745	42.0238	23.2578	0	3.8923	0.80522	36.5125	109.91	1.7472	0.79368	8.54034	1.03263	18.2718	5.39712	35.13	131.158	119.022	67.937	21.1315	0	11542.9	0	17186	0	0	66.7093	29914.5
O	Other Community, Social and Personal Services	CHN	c34	469.282	280.702	166.471	167.598	19.111	35.6191	115.433	141.548	304.815	89.9056	245.096	730.446	214.872	292.75	114.592	16.0234	341.313	123.904	0	979.098	202.551	94.8255	185.628	11.8343	18.6735	408.104	167.532	418.942	129.778	658.503	719.272	750.903	124.667	841.241	0	7696.36	0	9212.06	0	0	4454.24	30943.7
P	Private Households with Employed Persons	CHN	c35	0	0	0	0	0	0	0	0	0	0	0	0	0	0	0	0	0	0	0	0	0	0	0	0	0	0	0	0	0	0	0	0	0	0	0	0	0	0	0	0	0	0
AtB	Agriculture, Hunting, Forestry and Fishing	Imports	c1	1134.26	127.536	1438.46	257.193	72.1005	370.565	96.8914	0.980004	203.39	312.681	13.4191	10.3798	8.496	2.70938	5.21045	27.8702	1.77773	166.822	0	24.3306	5.03339	97.7466	0.702669	2.42847	0.258316	4.48116	0.0552571	0.218728	6.46771	36.1697	0.423929	7.3107	4.48984	7.84708	0	1041.33	0	0.981199	3.34956	0	0	0
C	Mining and Quarrying	Imports	c2	33.4702	356.109	6.72138	5.0624	0.434573	1.78746	2.69283	4134.71	578.413	12.2834	188.935	2003.27	83.1053	81.5572	26.0649	1.17863	239.492	67.0625	0	3.25115	0.672582	2.60882	9.24827	1.80943	0.960216	12.6832	0.286651	0.715618	1.16881	14.1286	2.25745	3.1333	5.52449	5.03024	0	53.8715	0	0.694566	3.7668	0	0	0
15t16	Food, Beverages and Tobacco	Imports	c3	680.14	2.08475	687.55	7.74538	128.763	0.946836	2.23854	0.792016	89.0007	9.6264	5.64138	2.18071	1.12775	3.72708	0.857641	1.41749	0.468633	6.0411	0	82.6044	17.0888	315.028	1.194	0.708294	11.9022	8.99186	0.103238	0.723781	0.613845	20.5653	0.489218	15.6905	13.5366	35.5594	0	3325.15	0	0.680337	2.07468	0	0	0
17t18	Textiles and Textile Products	Imports	c4	93.5513	38.281	34.0714	7185.72	657.628	86.7207	216.374	3.18567	250.351	837.021	156.369	61.673	109.967	30.4239	73.242	176.101	7.85554	54.4846	0	117.962	24.4035	29.2102	16.9585	0.857226	0.767035	6.65242	3.22811	5.01644	4.77193	30.8495	49.7409	15.844	33.8706	139.48	0	1373.17	0	0.368859	3.852	0	0	0
19	Leather, Leather and Footwear	Imports	c5	17.5863	16.8608	5.03346	50.7632	1423.51	42.3688	2.82044	4.79017	8.37885	41.7261	24.5981	13.8943	18.0698	13.1701	23.2277	32.7639	5.01119	0.590055	0	3.72962	0.77154	1.32602	9.24129	0.152277	1.01161	2.72617	0.0629901	0.932657	0.564143	3.81131	15.7571	1.49995	2.00805	2.95034	0	635.429	0	0.0212841	0.310818	0	0	0
20	Wood and Products of Wood and Cork	Imports	c6	21.261	17.7132	5.29954	4.57963	1.5465	510.381	14.7355	1.70672	7.63909	3.55448	16.9055	35.1497	17.283	18.1535	17.6482	100.564	4.27522	328.284	0	10.6334	2.19978	1.86574	11.5446	0.132926	0.131871	1.04207	0.992799	2.67223	3.51476	15.588	13.2538	8.37966	2.46218	14.7266	0	38.7312	0	0.150508	4.56479	0	0	0
21t22	Pulp, Paper, Paper , Printing and Publishing	Imports	c7	27.4345	6.24539	351.574	67.0329	27.0524	48.2805	1544.73	1.68609	192.842	95.671	590.335	74.8175	48.4326	262.966	27.3507	57.5401	3.62565	19.1916	0	155.269	32.1213	14.8035	7.56257	0.758674	1.71745	3.89284	18.6549	66.0623	13.4035	163.174	87.4033	93.4275	16.1654	137.946	0	88.2859	0	3.25638	26.6771	0	0	0
23	Coke, Refined Petroleum and Nuclear Fuel	Imports	c8	299.958	174.821	45.3258	38.3064	7.72859	13.8753	34.8143	198.311	342.122	74.8908	324.868	505.384	98.9639	77.8381	51.2721	9.34645	267.09	539.476	0	185.669	38.4104	17.8006	630.027	179.34	91.6868	35.6959	13.6401	21.7261	11.41	49.1566	81.7256	19.9206	27.0798	138.538	0	61.8283	0	0.68812	13.2173	0	0	0
24	Chemicals and Chemical Products	Imports	c9	2951.57	315.289	341.371	1527.49	111.683	211.551	375.095	110.352	5342.51	2711.77	620.965	465.292	168.382	926.872	144.763	117.549	68.7739	408.461	0	238.71	49.3833	47.8273	25.5573	6.89987	2.04661	14.3479	3.61716	19.8303	10.1391	131.081	65.7953	119.88	1845.31	221.993	0	1709.34	0	0.535057	30.9146	0	0	0
25	Rubber and Plastics	Imports	c10	121.199	109.545	148.002	67.7691	72.3154	12.3693	61.3076	10.7731	267.418	714.521	160.001	100.022	178.473	560.609	225.672	38.4888	11.7813	86.0707	0	63.9751	13.2349	7.88429	93.3672	1.77242	1.8252	5.51668	4.8303	3.26632	1.20518	15.0903	5.84748	5.17757	26.22	19.389	0	417.447	0	0.125049	36.7156	0	0	0
26	Other Non-Metallic Mineral	Imports	c11	13.5069	14.8004	16.6316	4.59705	1.4891	4.79971	4.78591	5.87369	27.7777	6.1818	217.998	67.5406	15.9092	68.4257	12.6481	2.34407	6.46479	651.434	0	15.7637	3.26112	2.48479	4.2027	0.211116	0.164305	2.13249	1.16226	1.59571	22.5057	10.7882	10.0564	7.24334	3.56904	4.91181	0	63.3276	0	0.212253	14.2057	0	0	0
27t28	Basic Metals and Fabricated Metal	Imports	c12	89.5965	265.532	97.9075	36.6296	19.2634	43.2936	38.5935	26.7136	138.638	78.5269	478.616	5927.09	1538.15	1649.8	717.293	91.3211	47.2888	1782.5	0	60.1999	12.4539	10.0899	43.417	3.82856	4.12217	11.6301	14.7432	12.8696	17.3516	108.51	59.8619	22.9552	18.6105	16.9731	0	160.428	0	3.52826	888.981	0	0	0
29	Machinery, Nec	Imports	c13	501.313	526.987	107.291	175.608	20.1391	31.8144	115.777	129.399	274.866	86.916	482.22	771.427	2320.73	602.09	1017.32	13.702	327.225	706.153	0	339.219	70.1761	24.2079	242.323	85.1779	94.9726	90.5631	168.762	135.204	48.0147	283.52	266.768	78.4612	238.062	134.697	0	124.05	0	1.46065	8484.3	0	0	0
30t33	Electrical and Optical Equipment	Imports	c14	61.0528	297.69	79.6063	86.2142	13.4393	17.9296	94.1862	84.4562	203.518	84.9898	205.176	420.018	1070.51	9716.15	399.703	46.3961	516.991	1173.75	0	1108.23	229.266	61.0049	72.353	10.0484	17.7184	44.4284	420.509	560.651	83.8787	2548.02	240.999	337.409	63.5401	161.586	0	2518.06	0	1.25911	7137.14	0	0	0
34t35	Transport Equipment	Imports	c15	96.0478	52.6911	17.3915	10.7153	2.558	4.72181	15.9582	9.5015	26.2094	12.168	29.5559	85.0339	134.664	67.6973	1208.37	2.96478	22.1063	37.3502	0	146.819	30.3732	2.16958	239.284	62.8924	99.467	13.7799	16.3748	14.9177	6.25685	58.4284	49.1472	11.3854	6.43678	30.0424	0	401.998	0	1.57678	2949.84	0	0	0
36t37	Manufacturing, Nec; Recycling	Imports	c16	32.1477	37.9414	25.3185	45.4193	9.01448	11.2689	42.8566	7.93571	35.776	19.5487	53.201	143.844	50.4132	94.739	31.8915	31.5853	28.2906	83.8462	0	59.637	12.3374	18.1304	12.731	1.88849	2.62535	4.24193	13.1673	42.2766	17.1038	48.3691	30.4908	35.3607	15.8206	34.5827	0	1491.37	0	0.90144	90.6584	0	0	0
E	Electricity, Gas and Water Supply	Imports	c17	1.68765	1.39128	0.530192	0.46773	0.0733065	0.28334	0.428217	15.0347	2.72119	0.476099	1.33338	2.51521	3.80017	2.41729	1.66552	0.0684889	1.61245	2.71978	0	1.5517	0.320991	0.217224	0.594294	0.163275	0.20286	0.328248	0.545602	0.747089	0.251616	1.12162	0.748659	0.439219	0.438899	0.449827	0	2.20209	0	1.53097	17.5753	0	0	0
F	Construction	Imports	c18	3.00316	1.66344	0.967495	0.633371	0.163962	1.79511	0.481393	0.531472	1.48092	0.589577	2.66978	3.69986	4.05494	5.80221	1.96892	0.46434	1.22317	8.25409	0	3.29638	0.681955	0.946852	2.35887	0.183925	0.268005	0.709237	1.96598	3.22829	3.6058	4.20768	4.14858	6.05115	1.77745	1.86472	0	3.35441	0	0.740086	552.378	0	0	0
50	Sale, Maintenance and Repair of Motor Vehicles and Motorcycles; Retail Sale of Fuel	Imports	c19	0.39594	0.227253	0.165643	0.113051	0.0317077	0.0234223	0.0732467	0.0940305	0.262338	0.207063	0.229507	0.440307	0.466285	0.434864	0.643097	0.0224428	0.185107	0.395993	0	0.511184	0.105752	0.0556011	0.287193	0.0660159	0.0688451	0.166643	0.0721891	0.220295	0.0633362	0.288514	0.252791	0.162041	0.071555	0.184486	0	1.98963	0	1.51151	1.95291	0	0	0
51	Wholesale Trade and Commission Trade, Except of Motor Vehicles and Motorcycles	Imports	c20	18.1704	8.31207	7.4254	15.7476	14.0201	2.82134	4.50058	212.791	41.3586	9.79055	11.245	24.2713	17.8099	21.0553	8.74728	1.63505	14.4549	14.3751	0	9.07134	1.87663	2.60263	6.78291	2.76846	2.03734	4.95351	1.53263	3.69426	0.934518	10.7438	4.07001	2.64063	6.32179	3.57043	0	71.8831	0	5.55651	57.0618	0	0	0
52	Retail Trade, Except of Motor Vehicles and Motorcycles; Repair of Household Goods	Imports	c21	6.08181	2.05733	3.81036	9.51134	9.30522	1.73512	1.91729	0.836843	4.69522	2.79629	4.0477	5.58766	4.25144	13.9219	2.09487	0.915837	1.95545	9.33441	0	4.35642	0.901236	1.6028	2.23916	0.589442	0.551216	0.950589	0.901366	2.32066	0.625226	5.102	2.61575	1.42346	1.2562	1.50717	0	60.9437	0	1.38715	15.2665	0	0	0
H	Hotels and Restaurants	Imports	c22	25.3217	30.2521	25.1461	37.9672	4.43986	4.89463	21.3098	4.09649	28.7146	14.8629	44.915	57.7936	40.9355	44.1581	11.0469	3.66617	6.85155	36.5069	0	123.247	25.4967	18.1293	38.3116	1.94834	10.0449	57.5817	3.98566	89.3135	20.7621	90.0443	217.093	60.5162	14.5929	23.7358	0	503.079	0	0.240265	0.282842	0	0	0
60	Inland Transport	Imports	c23	4.48171	4.46779	1.41664	0.79165	0.163143	0.279694	0.489849	295.292	34.2412	0.944417	4.90823	11.7361	2.39223	1.67596	5.39729	0.206229	15.4063	2.92992	0	3.45453	0.714675	0.385477	4.69537	2.38468	1.88772	4.92526	0.215397	0.697226	0.237344	1.03316	1.4656	0.721181	0.362356	0.623661	0	19.9384	0	0.166951	11.572	0	0	0
61	Water Transport	Imports	c24	6.76187	2.47241	1.70705	0.983926	0.246602	0.453232	0.642246	3.43155	2.75366	0.81158	4.30835	10.0463	1.30082	1.51538	0.892272	0.198019	1.97842	2.73312	0	6.4341	1.33105	0.308158	1.99833	1.96799	0.340208	5.29295	0.0618522	4.21585	0.599658	6.69046	7.94312	7.71185	0.654564	1.71507	0	24.8684	0	0.00766395	0.0158862	0	0	0
62	Air Transport	Imports	c25	4.47527	4.98724	3.42366	2.95699	2.27369	0.575893	0.947239	0.959362	4.17656	2.77811	4.1507	10.7038	5.5335	19.2097	7.51188	0.586232	1.55018	8.13111	0	65.7219	13.5963	5.40094	7.95993	2.2507	13.3731	206.978	14.7194	87.2986	13.0397	77.5016	218.093	58.9157	13.4824	19.4699	0	38.044	0	0.0441873	18.6796	0	0	0
63	Other Supporting and Auxiliary Transport Activities; Activities of Travel Agencies	Imports	c26	56.3755	39.6141	35.6721	15.605	3.53852	5.90177	9.65164	28.5953	40.4228	12.0068	70.7764	103.929	21.8387	19.055	12.1118	6.20612	46.837	72.6664	0	133.445	27.6064	7.53302	164.193	92.7074	56.3306	175.888	1.74882	13.5737	5.14235	17.8284	34.5933	14.6685	5.31544	11.2141	0	177.117	0	0.252946	1.31245	0	0	0
64	Post and Telecommunications	Imports	c27	11.756	17.7802	9.1638	8.39283	3.41806	2.15728	2.60872	5.84455	12.1133	5.85401	15.0846	42.566	14.8867	18.7114	8.96458	2.33688	8.93834	52.8723	0	31.343	6.4841	4.18273	26.3319	13.1117	8.17091	25.8362	0.948674	15.5019	2.49624	12.9929	33.3659	10.577	4.43693	8.86023	0	73.051	0	1.96331	13.7035	0	0	0
J	Financial Intermediation	Imports	c28	18.5301	14.4733	9.70988	12.0095	1.4669	2.84163	8.56231	6.37515	15.7733	7.96051	10.8861	20.975	11.6528	14.2835	4.87128	1.50493	15.3502	36.3479	0	51.2197	10.5961	6.87445	33.5849	5.29382	6.05324	7.38253	4.4263	36.8389	8.2893	16.5159	27.1842	5.49557	2.7714	12.9252	0	122.453	0	1.79112	0.11719	0	0	0
70	Real Estate Activities	Imports	c29	0.221576	0.0911012	0.0727523	0.0571353	0.0142252	0.0775641	0.0398554	0.048438	0.139543	0.102973	0.0663575	0.130319	0.0967518	0.104046	0.0429038	0.0108601	0.0579191	0.205863	0	0.211582	0.04377	0.0574153	0.162262	0.0224361	0.0246388	0.0561792	0.0712026	0.199962	0.158067	0.169104	0.230086	0.25701	0.0863247	0.0959748	0	0.34024	0	0.0347727	21.9737	0	0	0
71t74	Renting of M&Eq and Other Business Activities	Imports	c30	172.928	29.0504	74.4129	26.4732	8.56084	3.06446	13.3308	5.15158	50.7994	9.48837	19.147	38.7381	31.3162	60.854	15.5587	5.39971	12.0392	201.675	0	139.763	28.9136	31.0198	11.2396	3.11505	16.4122	13.3498	30.7596	126.543	26.4255	98.8081	27.7659	22.5051	3.4626	18.7034	0	7.96258	0	100.319	14.6988	0	0	0
L	Public Admin and Defence; Compulsory Social Security	Imports	c31	5.72031	2.49132	2.29327	0.925352	0.223287	4.16977	1.16705	0.551051	3.00752	3.84632	1.66937	2.51111	1.36843	2.31229	0.664062	0.395861	1.00556	5.63768	0	4.23452	0.87602	0.704457	2.63871	1.40898	1.03445	2.79653	0.499662	1.92978	0.529939	1.79989	1.22559	0.798442	0.288646	0.68377	0	6.28852	0	262.001	3.49005	0	0	0
M	Education	Imports	c32	0.366793	0.285562	0.154072	0.144046	0.0209926	0.0331907	0.161914	0.0744723	0.207297	0.0750265	0.319637	0.448483	0.986749	0.29611	0.422642	0.0195563	0.16684	0.465597	0	0.44475	0.0920076	0.0539612	0.239919	0.0875908	0.0892697	0.208571	0.0889613	0.244221	0.0633923	0.27357	0.4128	0.134619	0.11907	0.110283	0	0.805807	0	0.192127	3.28587	0	0	0
N	Health and Social Work	Imports	c33	2.05224	6.41829	1.46787	0.871264	0.29318	0.474822	2.51613	0.5217	1.29929	0.783475	1.58998	6.16076	6.20715	1.6995	1.55033	0.320445	2.88558	2.18262	0	0.940209	0.194523	2.31872	7.1411	0.286562	0.188769	1.00943	0.189749	1.43254	0.409391	2.53653	8.68746	7.47123	4.27128	1.40724	0	34.588	0	48.6061	0.852544	0	0	0
O	Other Community, Social and Personal Services	Imports	c34	10.0939	5.77946	5.50775	5.98274	1.0403	0.977709	3.41168	4.41777	6.85006	2.86623	6.13694	11.4048	6.59947	7.84858	2.63053	0.796829	2.02657	16.2944	0	17.7895	3.68021	2.91003	2.65099	0.359636	1.14274	3.78929	8.56744	13.4073	2.19167	19.6202	22.2629	22.5389	2.38234	27.8312	0	59.8508	0	47.953	0.935401	0	0	0
P	Private Households with Employed Persons	Imports	c35	0.088704	0.0204874	0.108849	0.0243061	0.00624835	0.00385536	0.00810701	0.0146986	0.0253432	0.00624283	0.0362414	0.053049	0.0111135	0.00956185	0.00591666	0.00392807	0.024151	0.0377374	0	0.0689566	0.0142654	0.00908705	0.0845879	0.047843	0.0289432	0.0892512	0.000791891	0.0060933	0.0025197	0.0101073	0.0154205	0.00704723	0.00279885	0.00572101	0	0.107482	0	9.97188e-05	0.000406744	0	0	0
	Total intermediate consumption	TOT	r60	116793	34957.1	123066	83320.2	26351.9	19860.9	32900.6	30296.9	81813	47599.7	77525.4	154138	60258.5	100410	47930.6	9576.35	28318	137692	0	60520.3	12520.2	25651.5	22547	4734.13	4809.03	10960.9	7772.95	27683.4	11161.8	33960.9	29570.4	18401.3	19745	16416.4	0	421273	0	128366	311286	45801.3	0	0
	taxes less subsidies on products		r99	0	0	0	0	0	0	0	0	0	0	0	0	0	0	0	0	0	0	0	0	0	0	0	0	0	0	0	0	0	0	0	0	0	0	0	0	0	0	0	0	0	0
	Cif/ fob adjustments on exports		r61	0	0	0	0	0	0	0	0	0	0	0	0	0	0	0	0	0	0	0	0	0	0	0	0	0	0	0	0	0	0	0	0	0	0	0	0	0	0	0	0	0	0
	Direct purchases abroad by residents		r62	0	0	0	0	0	0	0	0	0	0	0	0	0	0	0	0	0	0	0	0	0	0	0	0	0	0	0	0	0	0	0	0	0	0	0	0	0	0	0	0	0	0
	Purchases on the domestic territory by non-residents		r63	0	0	0	0	0	0	0	0	0	0	0	0	0	0	0	0	0	0	0	0	0	0	0	0	0	0	0	0	0	0	0	0	0	0	0	0	0	0	0	0	0	0
	Value added at basic prices		r64	174212	37810.1	47350.7	36894.1	7765.93	8771.7	15348.6	8650.06	31638.3	15583.9	35942.8	42507	31677.8	32633.2	17152.3	5708.4	21696	55750.5	0	63243.7	13083.6	18834.4	33837.8	2439.83	3245.04	8888.26	10591.3	43508.4	35237.1	22105.5	24371.8	21741.6	10000.5	14429.3	0	0	0	0	0	0	0	0
	International Transport Margins			487.459	209.627	292.414	684.991	239.869	121.589	215.113	263.571	572.498	358.942	300.827	771.342	511.163	1200.59	350.219	59.0324	148.968	505.756	0	239.691	49.5862	57.8103	146.488	37.2134	32.0544	24.9094	65.7131	88.3404	22.7466	350.113	94.0464	70.8915	169.016	98.0084	0	1173.06	0	0	1929.69	0	0	0
	Output at basic prices		r69	291493	72976.9	170709	120899	34357.7	28754.2	48464.3	39210.6	114024	63542.5	113769	197417	92447.5	134243	65433.1	15343.8	50162.9	193948	0	124004	25653.3	44543.7	56531.3	7211.17	8086.12	19874.1	18429.9	71280.1	46421.6	56416.5	54036.2	40213.8	29914.5	30943.7	0	0	0	0	0	0	0	0

## Sheet: 1998
Input-Output Table for 1998
in current prices
(industry-by-industry)				AtB	C	15t16	17t18	19	20	21t22	23	24	25	26	27t28	29	30t33	34t35	36t37	E	F	50	51	52	H	60	61	62	63	64	J	70	71t74	L	M	N	O	P
(millions of US$)				Agriculture, Hunting, Forestry and Fishing	Mining and Quarrying	Food, Beverages and Tobacco	Textiles and Textile Products	Leather, Leather and Footwear	Wood and Products of Wood and Cork	Pulp, Paper, Paper , Printing and Publishing	Coke, Refined Petroleum and Nuclear Fuel	Chemicals and Chemical Products	Rubber and Plastics	Other Non-Metallic Mineral	Basic Metals and Fabricated Metal	Machinery, Nec	Electrical and Optical Equipment	Transport Equipment	Manufacturing, Nec; Recycling	Electricity, Gas and Water Supply	Construction	Sale, Maintenance and Repair of Motor Vehicles and Motorcycles; Retail Sale of Fuel	Wholesale Trade and Commission Trade, Except of Motor Vehicles and Motorcycles	Retail Trade, Except of Motor Vehicles and Motorcycles; Repair of Household Goods	Hotels and Restaurants	Inland Transport	Water Transport	Air Transport	Other Supporting and Auxiliary Transport Activities; Activities of Travel Agencies	Post and Telecommunications	Financial Intermediation	Real Estate Activities	Renting of M&Eq and Other Business Activities	Public Admin and Defence; Compulsory Social Security	Education	Health and Social Work	Other Community, Social and Personal Services	Private Households with Employed Persons	Final consumption expenditure by households	Final consumption expenditure by non-profit organisations serving households (NPISH)	Final consumption expenditure by government	Gross fixed capital formation	Changes in inventories and valuables	Exports	Total output
				CHN	CHN	CHN	CHN	CHN	CHN	CHN	CHN	CHN	CHN	CHN	CHN	CHN	CHN	CHN	CHN	CHN	CHN	CHN	CHN	CHN	CHN	CHN	CHN	CHN	CHN	CHN	CHN	CHN	CHN	CHN	CHN	CHN	CHN	CHN	CHN	CHN	CHN	CHN	CHN	CHN	CHN
				c1	c2	c3	c4	c5	c6	c7	c8	c9	c10	c11	c12	c13	c14	c15	c16	c17	c18	c19	c20	c21	c22	c23	c24	c25	c26	c27	c28	c29	c30	c31	c32	c33	c34	c35	c37	c38	c39	c41	c42	c44
AtB	Agriculture, Hunting, Forestry and Fishing	CHN	c1	48157.5	1015.68	67515.1	12005.4	3085.29	3363.76	2513.1	7.57512	4694.12	2993.89	295.479	93.403	85.9007	25.8625	37.3489	710.24	25.5093	5969.72	0	1149.85	237.876	8133.67	8.94682	14.7413	0.06282	538.423	2.18061	0	43.3578	1303.56	0	243.613	162.599	238.681	0	117224	0	535.265	9532.87	4943.35	4185.62	301093
C	Mining and Quarrying	CHN	c2	590.373	2565.48	580.292	357.072	29.5064	234.724	316.357	16595.9	5397.25	274.325	8436.75	11764.7	869.058	612.545	340.442	83.8986	8582.12	3390.78	0	197.181	40.7919	168.98	644.31	121.17	40.439	111.295	21.1879	40.1633	204.824	328.448	205.662	596.524	196.403	262.309	0	1230.91	0	0	157.113	1927.24	2916.39	70432.9
15t16	Food, Beverages and Tobacco	CHN	c3	19056.3	107.443	21305.5	208.799	3407.99	48.3204	178.47	20.7339	2314.5	240.642	392.669	233.078	154.282	237.508	145.321	62.6555	45.6038	583.933	0	3232.46	668.717	11393.9	85.2211	24.4446	311.944	234.165	24.1619	47.2794	27.4495	657.598	66.5758	574.25	328.399	1420.23	0	86753.6	0	0	342.554	5021.2	9498.1	169456
17t18	Textiles and Textile Products	CHN	c4	726.479	465.108	387.775	39760.5	2878.79	392.137	1184.4	80.5373	1600	3903.21	1172.75	758.669	864.861	516.295	599.405	1009.75	200.764	759.616	0	1617.45	334.611	338.056	222.183	35.1555	27.9309	121.304	155.067	191.384	70.0914	414.17	1280.69	227.555	358.466	1421.51	0	23097.5	0	0	290.227	3378.04	37169.3	128012
19	Leather, Leather and Footwear	CHN	c5	234.124	135.068	117.674	1482.24	8509.98	212.618	158.684	33.7112	242.075	496.093	275.676	485.669	278.951	296.093	284.625	268.318	53.9953	267.543	0	123.871	25.6259	44.1117	73.8847	7.17422	10.8359	26.412	16.488	42.5432	16.6767	94.1714	224.006	61.054	76.4333	103.305	0	9387.83	0	0	285.606	1167.99	9702.52	35323.7
20	Wood and Products of Wood and Cork	CHN	c6	590.186	400.152	209.772	174.116	70.3402	8072.23	458.597	36.1506	463.367	212.069	986.75	1112.98	451.083	565.942	355.249	1480.79	97.8374	7321.92	0	315.574	65.2844	86.4877	168.356	14.6828	6.9011	36.5036	29.85	71.4729	60.9866	303.762	291.694	421.665	151.759	303.759	0	1623.94	0	0	347.363	136.805	2131.56	29627.9
21t22	Pulp, Paper, Paper , Printing and Publishing	CHN	c7	382.729	135.078	3167.6	769.673	278.305	333.708	12354.8	37.3653	1786.77	829.449	4083.06	752.963	532.588	2192.46	353.2	469.232	103.696	372.208	0	3897.03	806.2	170.436	198.025	19.6351	25.1258	54.8589	663.163	1005.39	112.73	2878.15	2605.06	1981.73	318.761	1692.32	0	1636.23	0	0	329.108	1301.92	2131.36	50762.1
23	Coke, Refined Petroleum and Nuclear Fuel	CHN	c8	2206.91	1221.76	333.688	402.289	79.5122	135.178	276.498	1345.97	3193.31	929.469	2218.74	3614.07	707.194	772.58	391.956	86.6453	2089.6	3833.74	0	1304.84	269.94	142.505	4282.19	2042.78	675.472	248.219	78.204	157.884	94.7971	468.587	536.91	168.573	366.003	815.177	0	692.401	0	0	48.9497	171.608	1450.42	37854.6
24	Chemicals and Chemical Products	CHN	c9	12721.9	1413.25	1584.29	6867.75	671.763	1142.56	2073.4	589.454	23727.6	12446	3214.92	2607.87	1113.91	4593.72	933.58	549.449	477.979	3275.19	0	1223.56	253.124	269.886	372.291	158.064	53.8564	94.9392	64.8963	189.144	65.7624	712.897	437.831	591.506	8851.79	1282.11	0	6370.75	0	0	596.275	2497.93	10241	114332
25	Rubber and Plastics	CHN	c10	1934.26	1548.8	2306.93	1280.69	1058.35	186.476	992.679	208.362	3976.97	11551.6	2483.16	1701.41	3142.8	9414.98	3540.07	597.063	325.044	1921.42	0	1336.28	276.443	176.349	1444.29	133.332	54.4876	96.9849	111.593	73.9497	54.6692	363.097	154.747	119.385	350.132	332.198	0	3214.34	0	0	436.074	1395.92	9102.64	67398
26	Other Non-Metallic Mineral	CHN	c11	1214	1175.05	1348.44	501.006	114.107	288.317	384.561	385.557	2294.61	575.039	17373.6	5746.36	1322.73	5712.96	1031.34	221.345	576.917	50748.8	0	1148.02	237.498	241.391	337.637	38.137	16.9136	170.786	86.2188	151.631	1419.38	851.408	751.853	593.234	310.823	436.342	0	7461.63	0	0	589.442	1103.31	5000.12	111960
27t28	Basic Metals and Fabricated Metal	CHN	c12	1478.84	3396.46	1378.91	634.695	276.568	592.672	639.319	423.332	2211.3	1349.28	6160.64	70018.3	19389.6	20480.4	9178.44	1140.78	864.99	27091	0	989.678	204.74	188.377	696.395	123.285	71.9094	177.142	282.466	233.4	317.837	1685.46	858.889	389.286	371.852	336.768	0	4670.14	0	0	5556.93	-1183.22	14852.1	197529
29	Machinery, Nec	CHN	c13	2343.11	2361.11	567.763	1049.21	135.738	198.638	605.931	578.181	1487.7	601.059	2557.66	4756.45	11975.6	3470.08	5715.54	125.023	1764.47	5186.62	0	1825.7	377.693	126.723	1231.73	465.191	424.663	387.092	721.124	590.439	271.154	1395.61	1074.81	396.662	1205.51	599.883	0	1074.55	0	0	31954.1	1722.38	6766.68	98091.6
30t33	Electrical and Optical Equipment	CHN	c14	445.015	1331.75	337.181	539.843	87.0081	124.429	421.561	366.938	931.499	483.284	990.347	2180.06	5145.39	34117.3	2175.18	186.139	2399.79	8054.08	0	4472.81	925.315	288.012	335.691	93.2964	68.0373	167.835	2744.22	1311.82	448.949	7104.5	681.17	925.378	316.998	719.143	0	15962.9	0	0	14633.6	2198.3	43171.1	156886
34t35	Transport Equipment	CHN	c15	886.842	852.22	308.109	187.888	43.1831	92.1762	306.135	156.076	455.034	238.083	501.13	1321.27	2050.49	664.635	16504.5	46.5845	433.955	696.551	0	2880.14	595.83	38.6216	3118.83	705.118	781.297	172.888	351.236	237.089	223.524	1257.56	934.568	219.099	122.308	484.274	0	4830.38	0	0	21603.3	2697.1	4576.32	71574.4
36t37	Manufacturing, Nec; Recycling	CHN	c16	165.852	130.029	189.2	249.203	51.4981	56.8868	549.748	35.6409	158.607	111.738	338.523	1970.17	281.599	313.582	109.455	152.346	78.5911	354.828	0	278.872	57.6919	87.9498	53.7828	8.9715	9.50688	17.2328	38.3048	187.56	66.8169	198.037	203.819	175.206	77.2784	207.527	0	1662.31	0	0	602.358	501.149	6062.21	15794.1
E	Electricity, Gas and Water Supply	CHN	c17	2232.99	3619.55	1341.8	1158.11	99.2404	479.006	1316.35	934.479	5402.75	1399.76	4642.32	8710.56	1682.6	1403.74	847.86	156.564	3143.13	1935.55	0	1485.95	307.406	883.88	1110.47	54.8179	35.003	221.836	581.583	486.753	286.076	716.031	925.661	1905.96	592.627	581.653	0	5734.16	0	0	81.4105	64.7997	408.85	56971.3
F	Construction	CHN	c18	420.396	109.167	57.6334	54.3485	15.6619	7.20144	33.1425	26.5465	82.9667	23.4119	61.9932	111.785	106.053	75.0023	49.4782	8.84983	100.52	112.869	0	532.653	110.193	386.277	801.022	20.1131	14.326	156.393	450.367	858.954	1458.23	876.839	1278.21	2296.35	623.754	593.159	0	0	0	0	206733	0	344.032	218991
50	Sale, Maintenance and Repair of Motor Vehicles and Motorcycles; Retail Sale of Fuel	CHN	c19	0	0	0	0	0	0	0	0	0	0	0	0	0	0	0	0	0	0	0	0	0	0	0	0	0	0	0	0	0	0	0	0	0	0	0	0	0	0	0	0	0	0
51	Wholesale Trade and Commission Trade, Except of Motor Vehicles and Motorcycles	CHN	c20	5583.57	1682.53	6362.12	5491.17	2199.23	1383.26	2746.9	1425.06	4508.65	2444.61	5279.37	6331.89	2641.38	5830.32	2225.75	682.403	2693.19	8608.21	0	8069.22	1669.32	2080.86	841.021	314.44	172.475	262.453	553.185	592.027	337.902	2035.49	1210.42	1062.49	1914.23	1130.93	0	23044.2	0	0	6563.2	1906.17	12212	134092
52	Retail Trade, Except of Motor Vehicles and Motorcycles; Repair of Household Goods	CHN	c21	1155.1	348.074	1316.17	1135.99	454.966	286.164	568.266	294.809	932.729	505.73	1092.17	1309.91	546.438	1206.15	460.454	141.173	557.155	1780.83	0	1669.32	345.342	430.48	173.987	65.05	35.6809	54.295	114.44	122.476	69.9037	421.092	250.406	219.804	396.008	233.961	0	4767.27	0	0	1357.77	394.34	2526.36	27740.3
H	Hotels and Restaurants	CHN	c22	468.297	644.554	457.314	827.382	89.8018	124.19	507.371	90.4707	636.895	325.654	955.996	1168.41	974.242	1072	261.902	81.0663	194.991	957.89	0	3173.65	656.55	433.262	884.897	51.1705	234.259	1263.68	140.762	2170.46	645.296	2146.72	5042.73	1385.13	353.291	602.6	0	19682.6	0	0	0	0	2794.17	51499.7
60	Inland Transport	CHN	c23	3564.81	2368.16	2112.82	1477.25	308.124	595.51	971.914	902.246	2645.66	1181.37	4312.64	5035.95	1632.06	1916.83	922.604	234.785	1634.83	3958.33	0	1321.49	273.384	387.039	2147.44	1677.6	336.795	1575.05	171.874	858.716	269.997	1322.36	1784.59	1206	281.401	473.212	0	9092.92	0	1221.76	899.982	310.728	1502.27	62890.5
61	Water Transport	CHN	c24	567.705	252.145	357.06	203.663	60.3418	220.366	250.793	478.744	475.985	210.391	535.681	1359.87	326.974	433.3	232.826	39.5926	394.74	1028.47	0	547.301	113.223	91.3687	147.759	640.216	12.4679	221.999	28.7467	158.799	61.5284	325.684	300.9	304.412	47.7392	106.267	0	1248.14	0	2.93517	333.129	146.797	1559.58	13827.6
62	Air Transport	CHN	c25	39.2086	50.9256	49.8536	50.7568	19.6727	15.6251	22.0858	9.75539	73.3283	47.335	45.3036	92.7791	110.119	231.822	75.9007	6.72886	14.5454	71.8326	0	536.41	110.97	38.5074	44.55	19.4201	223.383	1119.1	121.37	593.808	112.327	606.642	1260.04	415.296	88.4796	141.215	0	99.424	0	0	229.881	28.2226	2363.94	9180.57
63	Other Supporting and Auxiliary Transport Activities; Activities of Travel Agencies	CHN	c26	765.831	286.23	269.284	120.879	25.4597	34.4192	74.7211	211.087	310.18	89.3734	606.589	775.355	171.601	161.655	88.0365	49.8821	387.684	1318.72	0	1284.15	265.659	70.134	1250.73	651.179	395.917	1908.49	21.2547	104.714	42.9516	158.779	422.882	140.589	39.6366	155.356	0	4482.59	0	0	125.645	27.6856	2889.97	20185.3
64	Post and Telecommunications	CHN	c27	181.219	660.653	259.685	405.671	200.074	91.5014	85.892	120.853	439.751	275.009	359.93	1663.03	736.884	765.337	490.745	88.5951	196.145	3508.84	0	1095.62	226.656	218.954	324.556	63.3776	45.7966	125.032	167.065	1290.91	149.743	633.696	1912.96	581.871	272.045	498.014	0	3750.36	0	0	578.991	0	1218.54	23684
J	Financial Intermediation	CHN	c28	2864.8	1295.07	1302.05	1418.55	200.84	345.856	798.661	566.681	1815.85	912.196	2285.31	4925.92	1841.84	2108.71	873.328	148.767	1769.82	1777.38	0	7455.77	1542.42	746.904	2361.37	816.908	469.704	543.835	259.82	7225.83	4135.01	1463.25	2437.5	215.285	112.532	621.96	0	14669.9	0	0	0	0	180.147	72509.8
70	Real Estate Activities	CHN	c29	117.178	68.6979	168.343	231.362	53.8877	56.0819	75.9361	16.4055	164.601	189.921	116.896	250.462	147.821	519.332	87.8733	62.8504	16.8214	39.9994	0	2967.82	613.97	369.67	119.941	10.2649	44.2651	129.845	223.694	4073.87	599.935	931.956	3334.09	290.427	181.864	821.954	0	30121.6	0	0	7848.04	0	-0.00075	55067.7
71t74	Renting of M&Eq and Other Business Activities	CHN	c30	3898.84	884.157	1994.98	963.613	231.149	148.784	362.426	209.965	1468.7	387.876	581.888	1112.18	942.466	2045.68	690.255	145.411	369.452	5378.04	0	4002.01	827.918	851.73	382.635	75.5022	494.207	308.548	671.809	2846.87	1355.54	2817.93	855.485	747.643	136.931	546.448	0	804.489	0	20044.9	399.753	0	5546.71	65532.9
L	Public Admin and Defence; Compulsory Social Security	CHN	c31	0	0	0	0	0	0	0	0	0	0	0	0	0	0	0	0	0	0	0	0	0	0	0	0	0	0	0	0	0	0	0	0	0	0	0	0	0	62926.7	0	0	80.8828	63007.6
M	Education	CHN	c32	219.34	139.911	55.8781	65.6999	10.4396	20.752	59.9455	22.1381	91.3618	43.7031	90.4666	216.186	130.395	107.559	68.5616	8.38862	67.4746	281.993	0	327.257	67.7014	64.2647	203.523	19.2935	36.9641	44.3132	47.94	266.472	41.5198	207.515	403.711	165.247	114.294	94.6607	0	11385.4	0	30776.8	0	0	185.035	46152.1
N	Health and Social Work	CHN	c33	50.4782	120.024	69.7661	21.193	56.0414	13.9676	41.209	13.6519	41.2846	11.2716	30.3743	141.486	111.781	33.5431	52.1639	5.60383	63.8483	42.8746	0	8.9472	1.85096	30.3958	132.13	6.8635	4.37768	7.45823	2.6883	87.1689	4.78061	82.3214	151.234	160.666	90.6752	36.1101	0	13208.9	0	18515.5	0	0	66.5115	33519.1
O	Other Community, Social and Personal Services	CHN	c34	538.692	350.896	230.566	244.732	43.8567	56.6484	156.531	187.671	429.042	126.956	328.309	888.978	305.322	408.571	164.792	22.9864	501.158	178.082	0	1387.98	287.139	127.163	191.969	22.9544	29.0861	395.991	234.886	446.804	124.931	882.369	747.587	823.592	162.123	1109.51	0	11537.4	0	8666.76	0	0	4594.92	36936.9
P	Private Households with Employed Persons	CHN	c35	0	0	0	0	0	0	0	0	0	0	0	0	0	0	0	0	0	0	0	0	0	0	0	0	0	0	0	0	0	0	0	0	0	0	0	0	0	0	0	0	0	0
AtB	Agriculture, Hunting, Forestry and Fishing	Imports	c1	965.199	83.7385	1087.17	209.567	55.4543	287.57	78.0242	0.809119	147.558	278.597	10.2616	7.45943	6.53967	2.58622	3.73188	26.4114	2.36254	305.03	0	45.606	9.43474	80.9777	0.825076	1.36032	0.186294	9.99991	0.200319	0.273974	3.43287	27.7541	0.441376	8.74527	3.99103	9.53469	0	1000.25	0	6.10253	4.08755	0	0	0
C	Mining and Quarrying	Imports	c2	21.5768	269.735	7.00322	6.76876	0.470329	1.85284	3.405	2578.33	403.808	11.3672	191.675	1882.51	78.0756	76.923	24.6078	1.28215	159.985	90.1702	0	3.06054	0.633145	2.91569	14.9234	3.03203	0.77594	6.65928	0.329598	0.814754	1.47372	14.6051	2.46639	3.54684	5.90002	4.31253	0	72.6082	0	0.660453	5.26212	0	0	0
15t16	Food, Beverages and Tobacco	Imports	c3	658.441	2.0502	661.814	8.78259	116.529	1.1536	2.70794	0.870785	86.2418	10.955	5.49052	2.41722	1.197	4.30922	1.17222	1.49133	0.520144	8.46241	0	68.7101	14.2144	343.399	1.72614	0.70865	10.4642	7.67849	0.272824	0.908779	0.515703	18.8588	0.600895	18.2788	14.376	39.9366	0	2915.88	0	1.15013	3.32295	0	0	0
17t18	Textiles and Textile Products	Imports	c4	83.2028	32.0916	33.0689	7102.47	597.65	54.7866	183.212	2.73158	213.57	667.089	150.803	57.4292	109.561	35.0236	65.8756	170.421	7.21413	64.2637	0	99.8732	20.6614	26.1874	15.3525	1.39207	0.955612	8.71188	4.65237	4.85773	3.03067	30.8257	151.616	22.6022	36.4919	222.474	0	1132.25	0	0.701451	3.97911	0	0	0
19	Leather, Leather and Footwear	Imports	c5	14.4866	12.1737	4.15348	58.5277	1330.21	25.3859	3.3537	3.42649	7.91897	46.8522	21.4951	10.8795	14.7998	11.0222	22.3646	32.766	4.20108	1.95069	0	3.01652	0.624063	0.989853	6.95145	0.20531	0.737272	3.03836	0.114691	0.841588	0.343663	3.77056	23.6986	2.13544	2.08434	2.9925	0	522.152	0	0.0624488	0.624911	0	0	0
20	Wood and Products of Wood and Cork	Imports	c6	26.8695	16.5287	6.01355	5.81164	1.53851	481.277	23.503	1.40064	9.33997	7.58962	20.7226	43.9018	18.2727	21.1214	15.0375	86.2366	3.98895	392.903	0	13.442	2.78084	2.75268	8.29045	0.581245	0.102124	1.5432	0.902635	2.46476	2.50845	13.7555	14.0849	22.706	5.71653	15.3634	0	33.6731	0	0.263048	6.37909	0	0	0
21t22	Pulp, Paper, Paper , Printing and Publishing	Imports	c7	35.4064	8.96616	332.866	78.6369	30.4898	43.7993	1606.35	2.45781	192.96	96.7604	563.775	80.3357	52.4426	300.297	27.7693	59.6315	6.35955	30.2193	0	152.241	31.495	15.9627	11.4139	1.0013	2.38655	4.60961	33.4728	74.2569	11.5963	200.385	93.5672	126.577	14.302	159.691	0	86.9691	0	8.16194	49.0899	0	0	0
23	Coke, Refined Petroleum and Nuclear Fuel	Imports	c8	210.417	122.863	28.9549	28.1879	5.5899	11.7364	25.6648	140.265	288.283	55.1099	222.097	369.996	66.3839	56.5207	33.2627	7.15889	207.864	399.147	0	134.9	27.9074	14.5019	456.664	219.318	72.64	26.3268	7.95487	16.6636	9.6116	48.838	56.3483	15.5839	22.1226	84.5624	0	69.4123	0	0.928211	29.3049	0	0	0
24	Chemicals and Chemical Products	Imports	c9	2822.81	282.894	327.237	1445.86	124.417	249.304	426.873	109.889	5287.76	2785.91	632.213	464.819	190.262	943.975	174.822	113.355	71.3945	573.535	0	225.065	46.5605	47.4858	22.6643	8.42916	1.9342	15.7567	6.2717	28.6745	8.22919	122.278	71.6224	116.375	1985.58	261.628	0	1866.21	0	1.22953	42.0671	0	0	0
25	Rubber and Plastics	Imports	c10	109.791	82.987	128.788	64.0998	58.3427	11.3452	61.7459	8.19003	232.298	661.149	131.065	85.8684	173.567	526.371	198.355	33.2797	12.7196	87.321	0	69.0218	14.2789	7.6744	70.6974	2.43326	1.29634	4.66575	5.67052	2.58342	2.16695	16.8565	5.19889	5.29543	24.7523	16.1017	0	390.279	0	0.248165	53.2254	0	0	0
26	Other Non-Metallic Mineral	Imports	c11	14.9825	13.7081	16.6602	5.01003	1.47294	3.69805	4.69047	5.33766	27.032	7.15481	220.477	69.8654	15.5956	76.9663	12.4034	2.52399	6.48511	661.893	0	14.6168	3.02386	2.6544	3.73617	0.300393	0.127223	2.12194	1.3193	1.76338	18.6051	10.9178	9.26373	7.34561	3.97667	5.18612	0	59.404	0	0.371217	18.9491	0	0	0
27t28	Basic Metals and Fabricated Metal	Imports	c12	92.5118	250.276	103.15	36.7184	19.4787	44.4742	47.733	28.9552	144.062	94.7511	472.833	5837.17	1584.68	1690.42	740.105	91.7146	52.0984	2189.6	0	58.6763	12.1387	10.5636	42.1577	4.92223	2.91209	12.1707	17.9112	12.6108	21.705	124.58	58.798	24.6942	16.9565	18.2245	0	148.633	0	4.81017	1131.4	0	0	0
29	Machinery, Nec	Imports	c13	202.747	210.415	44.8851	79.5728	9.20774	15.0787	50.0936	51.3972	121.774	44.5685	215.863	355.288	1079.3	375.09	459.277	7.51555	166.674	432.922	0	160.88	33.2821	10.1114	100.984	40.2564	36.571	35.3536	72.4534	57.0508	23.628	148.923	93.1865	36.7783	106.971	52.6579	0	369.552	0	2.49079	12459.4	0	0	0
30t33	Electrical and Optical Equipment	Imports	c14	57.5929	281.594	70.5893	91.9973	15.9507	22.9345	85.2062	81.1416	215.769	99.4632	194.715	383.471	1058.33	11189.8	400.253	47.9214	561.821	1364.69	0	1016.38	210.264	48.0102	65.1925	19.2753	16.4426	43.063	657.17	359.146	65.5399	1866.15	168.262	270.745	70.7433	177.18	0	2149.19	0	1.67758	10939.1	0	0	0
34t35	Transport Equipment	Imports	c15	94.441	33.6651	12.4112	8.875	2.01418	3.6174	13.4035	5.91635	17.2776	10.2715	20.7564	79.463	91.5815	77.9716	949.92	3.02001	20.0516	44.5674	0	105.013	21.7246	2.01181	209.258	98.5769	108.723	11.2399	18.4838	14.6012	8.41847	57.0965	34.909	11.7955	4.54051	22.7788	0	624.831	0	2.77734	4163	0	0	0
36t37	Manufacturing, Nec; Recycling	Imports	c16	26.095	27.3943	18.5283	37.7846	7.19832	9.0631	30.8461	5.84152	30.322	17.5208	41.0423	106.503	40.8922	85.1624	25.8337	23.9062	25.5927	82.9709	0	45.5353	9.42014	12.8312	9.35739	1.75609	1.85848	3.34536	12.3951	29.8268	10.4824	37.6268	32.1999	30.1776	13.9709	33.1408	0	1129.35	0	1.3645	105.608	0	0	0
E	Electricity, Gas and Water Supply	Imports	c17	1.89599	1.25254	0.829608	0.594864	0.106157	0.238994	0.461169	12.4037	2.64246	0.510495	1.24122	2.73423	2.58084	2.97201	1.18405	0.0906229	1.50438	3.49804	0	2.20706	0.456555	0.388986	0.532192	0.138651	0.201574	0.303097	0.586047	1.02861	0.524534	1.43	0.657132	0.559823	0.330415	0.542619	0	4.10423	0	2.28875	23.9774	0	0	0
F	Construction	Imports	c18	3.69145	1.61974	1.46328	0.881426	0.211021	1.56594	0.52972	0.476101	1.74833	0.658715	2.60611	3.59161	3.69737	8.12885	2.02008	0.437197	1.37175	10.4273	0	4.76357	0.985459	1.5469	2.63044	0.223755	0.377478	0.690372	2.17865	3.89716	4.69163	4.88794	4.13656	6.55442	1.89847	2.10697	0	3.79696	0	1.72131	555.255	0	0	0
50	Sale, Maintenance and Repair of Motor Vehicles and Motorcycles; Retail Sale of Fuel	Imports	c19	0.552681	0.251656	0.257909	0.169618	0.0424638	0.0352346	0.0989816	0.108497	0.345112	0.208344	0.223709	0.532209	0.365813	0.527495	0.596629	0.0264728	0.264645	0.551969	0	0.89634	0.185431	0.106445	0.233887	0.0493474	0.0652118	0.183505	0.108305	0.337227	0.143539	0.470546	0.30377	0.254528	0.0779093	0.348812	0	3.56577	0	2.37965	2.21282	0	0	0
51	Wholesale Trade and Commission Trade, Except of Motor Vehicles and Motorcycles	Imports	c20	16.4714	5.36914	7.57041	16.7422	13.455	2.57227	4.17094	132.197	31.7544	10.0604	8.26356	19.3935	10.1564	20.0087	5.6856	1.47269	8.51568	14.4075	0	6.71782	1.38975	3.10709	3.03294	1.058	0.774936	1.30931	1.61118	2.82998	0.987885	8.28756	2.79405	2.25251	6.17846	3.652	0	70.9871	0	7.91641	78.7483	0	0	0
52	Retail Trade, Except of Motor Vehicles and Motorcycles; Repair of Household Goods	Imports	c21	7.52605	1.87567	4.79221	10.4718	8.22443	1.49834	2.15134	0.716461	5.78884	3.24038	3.53306	6.83281	3.61444	14.7952	2	0.891463	1.90164	10.5289	0	4.83313	0.999856	2.19792	1.69248	0.615626	0.539432	0.624917	1.29394	2.55236	1.02662	5.18972	2.1878	1.49849	1.59027	1.87207	0	52.4283	0	2.5935	27.3386	0	0	0
H	Hotels and Restaurants	Imports	c22	14.5335	11.6172	14.4303	14.8841	2.66145	2.26644	9.53688	1.62732	12.2066	5.91378	17.8792	22.5668	17.6598	19.2338	4.78471	1.47979	3.51822	18.8286	0	57.5632	11.9084	10.9913	15.9757	0.932526	4.3434	22.8392	2.58831	39.0357	11.7083	38.5965	90.7206	25.1376	6.44863	11.4098	0	221.726	0	0.605255	0.323602	0	0	0
60	Inland Transport	Imports	c23	3.11154	2.85099	1.21968	0.886848	0.166438	0.302865	0.544448	161.572	18.4466	0.828484	3.26227	6.49052	1.77847	1.74946	4.21033	0.134831	7.73832	2.60529	0	1.19436	0.247085	0.383377	2.36609	1.40451	0.852671	1.18453	0.223173	0.745886	0.277714	1.06577	1.16999	0.714474	0.240691	0.465344	0	18.8964	0	0.977474	13.6469	0	0	0
61	Water Transport	Imports	c24	6.03638	2.66613	3.80057	2.15656	0.636529	2.33969	2.66525	4.95809	5.05695	2.23028	5.72225	14.3272	3.46481	4.50862	2.47566	0.419547	4.12466	10.8976	0	5.80908	1.20176	0.977571	1.60788	6.7902	0.14467	2.3872	0.30286	1.71724	0.663728	3.44345	3.28458	3.22814	0.51237	1.13825	0	31.7121	0	0.08213	0.00660726	0	0	0
62	Air Transport	Imports	c25	3.98488	4.81239	4.81839	4.79135	1.86274	1.4863	2.10147	0.91618	6.96871	4.48322	4.32599	8.77599	10.4377	21.5133	8.24165	0.639533	1.37245	6.87971	0	50.4204	10.4307	3.69105	4.49683	2.02264	21.4128	106.005	11.2743	55.9052	10.6389	56.648	119.069	39.0572	8.3711	13.3511	0	287.409	0	0.0868361	8.68728	0	0	0
63	Other Supporting and Auxiliary Transport Activities; Activities of Travel Agencies	Imports	c26	0.602951	0.565601	0.414037	0.36132	0.0876711	0.115772	0.216729	0.191446	0.742882	0.232706	1.1503	1.90214	0.608028	0.943606	0.673545	0.0499584	0.196635	1.26966	0	2.05365	0.424847	0.237566	0.419685	0.249371	0.604256	2.6441	0.323313	1.81944	0.442044	1.86529	3.64868	1.22052	0.272475	0.485389	0	11.943	0	0.47953	3.20163	0	0	0
64	Post and Telecommunications	Imports	c27	7.10547	11.5067	6.32025	7.51453	3.41	1.63765	1.87661	2.144	8.67035	4.81899	6.56474	27.7204	13.3949	22.2982	8.72357	1.59498	3.73146	61.451	0	22.3669	4.62714	4.42126	5.63558	1.10012	1.23827	2.43844	3.69369	23.6661	3.85418	13.8463	31.5722	10.239	4.54475	8.95193	0	61.2863	0	4.45545	11.556	0	0	0
J	Financial Intermediation	Imports	c28	19.6721	15.012	9.35766	11.6264	1.39727	2.7446	7.2326	5.44645	14.7745	7.01214	11.7508	17.4329	9.98355	13.7	5.6632	1.34841	16.3975	46.7433	0	70.817	14.6503	12.0299	65.6488	18.1494	9.29338	9.8477	5.84076	39.6991	12.5436	44.3389	29.1169	7.21889	3.25152	17.5488	0	157.5	0	3.22011	0.184806	0	0	0
70	Real Estate Activities	Imports	c29	0.264146	0.0904875	0.10315	0.0735939	0.0170374	0.0561905	0.0415184	0.0438088	0.153009	0.0951171	0.0721573	0.153156	0.092307	0.159819	0.0513304	0.0131842	0.0659322	0.340396	0	0.330287	0.0683272	0.0948241	0.234405	0.0463464	0.0357795	0.0490822	0.0770311	0.254233	0.21469	0.259321	0.228909	0.266976	0.0926218	0.117653	0	0.43052	0	0.0849836	20.8933	0	0	0
71t74	Renting of M&Eq and Other Business Activities	Imports	c30	352.153	76.4737	183.227	86.8681	20.7454	13.2711	33.8212	16.448	129.924	33.1712	52.066	97.5133	81.3904	181.633	58.643	13.0932	32.5818	479.809	0	360.223	74.5213	76.8997	33.0894	6.15887	41.8008	27.9057	57.5516	254.426	122.27	224.759	77.3969	52.4284	11.8016	50.2157	0	16.1257	0	254.023	43.7669	0	0	0
L	Public Admin and Defence; Compulsory Social Security	Imports	c31	7.47623	2.24157	4.7696	1.55357	0.360564	3.68569	9.58995	0.500233	3.62942	4.40742	3.55189	35.5447	3.92025	4.0122	1.17657	0.474333	0.752331	9.47233	0	5.85235	1.21071	1.23518	0.628202	0.135596	0.571004	0.607008	0.869504	3.57329	1.70734	3.42596	1.52744	1.19949	0.372784	1.25778	0	6.6162	0	265.184	3.11758	0	0	0
M	Education	Imports	c32	0.312778	0.12374	0.173276	0.107255	0.0215834	0.0260233	0.135454	0.0274897	0.152338	0.0551268	0.142482	0.186709	0.332083	0.220044	0.152349	0.0170873	0.0696398	0.446716	0	0.394945	0.0817044	0.0691426	0.0747124	0.0157143	0.0431125	0.0643766	0.0639727	0.251915	0.106496	0.259147	0.229568	0.105976	0.0475255	0.0926542	0	0.644745	0	0.352893	4.71747	0	0	0
N	Health and Social Work	Imports	c33	2.14931	4.45168	2.69298	1.11107	2.035	0.604227	1.57053	0.531033	1.85544	0.580771	1.27143	5.29048	4.26033	1.96255	2.03702	0.236778	2.55318	2.40027	0	0.74854	0.154859	1.16566	4.80325	0.255009	0.192277	0.356836	0.258756	3.34303	0.26706	3.25292	5.71714	5.88346	3.36086	1.39161	0	31.6499	0	43.1375	1.19589	0	0	0
O	Other Community, Social and Personal Services	Imports	c34	20.7225	12.6834	16.5134	14.6512	3.08123	3.63705	14.4261	6.48437	18.2505	7.349	18.1397	49.4837	18.039	22.8145	7.41974	1.97904	7.65354	35.88	0	39.0265	8.07365	7.3575	5.17986	0.601801	2.76788	6.31888	21.1902	32.8616	8.96706	55.7765	47.8809	51.5622	8.76198	63.1984	0	137.393	0	119.137	0.925316	0	0	0
P	Private Households with Employed Persons	Imports	c35	0.0845952	0.000366838	0.116296	0.0227889	0.00584884	0.000788235	0.00400379	1.1135e-05	0.00613204	0.000160765	0.00053386	0.000152618	0.000134046	0.000132844	3.54271e-05	0.00100581	2.71186e-05	0.00661732	0	0.00172209	0.000356255	0.00739895	7.30871e-05	6.7385e-06	2.83618e-05	0.00110948	2.94907e-05	0.000221127	9.87515e-05	0.00226	0.00036131	0.000433381	0.000323363	0.000305982	0	0.0162225	0	0.000156741	0.000584377	0	0	0
	Total intermediate consumption	TOT	r60	121708	33021.7	121190	89784.9	27281.3	20659.3	34224.4	29785.8	82143.5	50390.8	76064.1	153370	65541.3	118121	52558.8	9806.94	31630	158254	0	64711.1	13387.1	29862.3	25580.2	8957.85	5507.46	11376.4	10131.5	27791.1	13567	38856.7	33864.6	20538.3	21363.8	19706.5	0	454211	0	143432	342272	31859.8	0	0
	taxes less subsidies on products		r99	0	0	0	0	0	0	0	0	0	0	0	0	0	0	0	0	0	0	0	0	0	0	0	0	0	0	0	0	0	0	0	0	0	0	0	0	0	0	0	0	0	0
	Cif/ fob adjustments on exports		r61	0	0	0	0	0	0	0	0	0	0	0	0	0	0	0	0	0	0	0	0	0	0	0	0	0	0	0	0	0	0	0	0	0	0	0	0	0	0	0	0	0	0
	Direct purchases abroad by residents		r62	0	0	0	0	0	0	0	0	0	0	0	0	0	0	0	0	0	0	0	0	0	0	0	0	0	0	0	0	0	0	0	0	0	0	0	0	0	0	0	0	0	0
	Purchases on the domestic territory by non-residents		r63	0	0	0	0	0	0	0	0	0	0	0	0	0	0	0	0	0	0	0	0	0	0	0	0	0	0	0	0	0	0	0	0	0	0	0	0	0	0	0	0	0	0
	Value added at basic prices		r64	178982	37268	48029.6	37586.3	7825	8862.58	16332	7903.83	31677.1	16675.8	35651.3	43488.1	32192.6	37500.1	18762.8	5933.86	25219.6	60223	0	69190.9	14313.9	21584.5	37210.4	4830.87	3650.43	8791.53	13475.2	44664.1	41484.8	26422.1	29074	25552.4	11996	17140.3	0	0	0	0	0	0	0	0
	International Transport Margins			403.393	143.195	236.719	640.563	217.418	106.047	205.756	164.959	511.437	331.467	245.133	670.869	357.694	1264.66	252.823	53.2841	121.642	514.079	0	189.56	39.2154	52.9682	99.8496	38.9264	22.6692	17.3214	77.3846	54.6414	15.9288	254.083	68.9996	61.4046	159.374	90.182	0	1069.1	0	0.4109	2813.4	0	0	0
	Output at basic prices		r69	301093	70432.9	169456	128012	35323.7	29627.9	50762.1	37854.6	114332	67398	111960	197529	98091.6	156886	71574.4	15794.1	56971.3	218991	0	134092	27740.3	51499.7	62890.5	13827.6	9180.57	20185.3	23684	72509.8	55067.7	65532.9	63007.6	46152.1	33519.1	36936.9	0	0	0	0	0	0	0	0

## Sheet: 1999
Input-Output Table for 1999
in current prices
(industry-by-industry)				AtB	C	15t16	17t18	19	20	21t22	23	24	25	26	27t28	29	30t33	34t35	36t37	E	F	50	51	52	H	60	61	62	63	64	J	70	71t74	L	M	N	O	P
(millions of US$)				Agriculture, Hunting, Forestry and Fishing	Mining and Quarrying	Food, Beverages and Tobacco	Textiles and Textile Products	Leather, Leather and Footwear	Wood and Products of Wood and Cork	Pulp, Paper, Paper , Printing and Publishing	Coke, Refined Petroleum and Nuclear Fuel	Chemicals and Chemical Products	Rubber and Plastics	Other Non-Metallic Mineral	Basic Metals and Fabricated Metal	Machinery, Nec	Electrical and Optical Equipment	Transport Equipment	Manufacturing, Nec; Recycling	Electricity, Gas and Water Supply	Construction	Sale, Maintenance and Repair of Motor Vehicles and Motorcycles; Retail Sale of Fuel	Wholesale Trade and Commission Trade, Except of Motor Vehicles and Motorcycles	Retail Trade, Except of Motor Vehicles and Motorcycles; Repair of Household Goods	Hotels and Restaurants	Inland Transport	Water Transport	Air Transport	Other Supporting and Auxiliary Transport Activities; Activities of Travel Agencies	Post and Telecommunications	Financial Intermediation	Real Estate Activities	Renting of M&Eq and Other Business Activities	Public Admin and Defence; Compulsory Social Security	Education	Health and Social Work	Other Community, Social and Personal Services	Private Households with Employed Persons	Final consumption expenditure by households	Final consumption expenditure by non-profit organisations serving households (NPISH)	Final consumption expenditure by government	Gross fixed capital formation	Changes in inventories and valuables	Exports	Total output
				CHN	CHN	CHN	CHN	CHN	CHN	CHN	CHN	CHN	CHN	CHN	CHN	CHN	CHN	CHN	CHN	CHN	CHN	CHN	CHN	CHN	CHN	CHN	CHN	CHN	CHN	CHN	CHN	CHN	CHN	CHN	CHN	CHN	CHN	CHN	CHN	CHN	CHN	CHN	CHN	CHN	CHN
				c1	c2	c3	c4	c5	c6	c7	c8	c9	c10	c11	c12	c13	c14	c15	c16	c17	c18	c19	c20	c21	c22	c23	c24	c25	c26	c27	c28	c29	c30	c31	c32	c33	c34	c35	c37	c38	c39	c41	c42	c44
AtB	Agriculture, Hunting, Forestry and Fishing	CHN	c1	47371.1	807.878	63825.4	12149.6	2959.19	3265.75	2193.76	7.5892	4292.75	2967.04	245.941	72.7837	78.7145	25.2082	29.9989	779.204	33.3465	9623.29	0	1443.24	298.57	8400.84	11.9436	12.4743	0.06734	857.136	4.03005	0	29.5605	1012.91	0	286.346	150.181	279.752	0	119203	0	1084.75	9069.25	4520.44	4372.25	301766
C	Mining and Quarrying	CHN	c2	651.503	2457.96	567.623	376.516	26.4646	232.621	302.796	18739.5	5749.63	252.459	8026.57	12098.4	892.204	581.971	343.896	86.8535	9617.46	3495.4	0	193.349	39.9991	185.93	629.112	139.498	35.1119	84.296	28.6987	37.6083	208.029	336.377	215.595	615.444	179.058	298.292	0	2024.54	0	0	117.648	1735.1	2657.51	74261.1
15t16	Food, Beverages and Tobacco	CHN	c3	18502.2	88.863	21886.3	173.912	3274.42	39.2319	146.571	16.8989	2233.84	194.271	301.215	181.109	127.305	194.494	111.064	60.2247	38.4427	518.159	0	2958.53	612.047	12576.7	93.3216	26.5347	285.615	181.735	26.278	38.946	18.9635	577.441	58.2512	623.682	279.858	1587.02	0	87349.1	0	0	247.767	4629.64	8960.13	169220
17t18	Textiles and Textile Products	CHN	c4	636.25	481.606	396.814	42725.8	2637.74	302.468	1025.47	92.2096	1471.81	2975.2	1141.25	742.67	905.597	555.911	559.992	1088.25	228.668	845.453	0	1717.96	355.403	366.885	238.127	47.0137	32.8623	139.531	171.352	238.658	62.2865	434.149	1841.75	251.712	358.283	2004.16	0	26135.6	0	0	250.484	3165.91	38607	135232
19	Leather, Leather and Footwear	CHN	c5	181.561	99.8874	93.9419	1310.63	8579.39	146.358	122.017	25.4099	201.688	451.194	214.399	348.505	223.67	232.623	248.297	282.059	42.0135	230.469	0	93.2927	19.3	34.8013	56.2524	7.94491	8.20169	26.112	15.0433	31.6633	11.5562	78.2191	278.856	55.6153	61.3459	98.993	0	9955.68	0	0	219.861	1072.08	9974.6	35133.5
20	Wood and Products of Wood and Cork	CHN	c6	664.061	378.838	189.929	160.516	55.5693	8950.19	545.145	31.4554	403.057	225.14	819.392	1092.84	452.395	545.272	310.988	1639.86	87.0986	8607.18	0	340.166	70.372	86.6825	137.098	20.5468	4.4366	40.5878	24.8601	54.1896	46.9471	270.67	314.733	595.249	172.528	326.731	0	1628.24	0	0	217.744	73.1664	1950.91	31534.8
21t22	Pulp, Paper, Paper , Printing and Publishing	CHN	c7	378.126	142.893	3124.41	824.963	289.074	324.608	12236.1	41.4792	1792.89	769.257	3698.76	674.967	558.697	2249.23	307.856	513.96	127.705	319.011	0	4361.83	902.356	158.319	230.714	21.4088	22.7843	55.5319	878.499	1040.63	83.7023	3225.63	2940.43	2275.98	279.284	1952.47	0	1654.29	0	0	225.515	1182.03	2029.26	51894.6
23	Coke, Refined Petroleum and Nuclear Fuel	CHN	c8	2342.96	1399.84	351.292	428.886	87.5396	160.116	292.349	1576.15	3969.81	921.977	2322.96	3947.06	755.155	808.44	397.367	106.266	2418.28	4244.58	0	1481.7	306.527	177.059	4825.44	3258.99	821.553	274.187	77.3355	184.713	113.881	621.537	589.926	191.547	353.593	761.351	0	1007.35	0	0	36.0786	124.164	1642.53	43380.5
24	Chemicals and Chemical Products	CHN	c9	13321.4	1468.99	1746.87	7446.22	780.621	1402.12	2385.84	678.364	27048.5	13301.1	3467.83	2680.54	1276.75	4861.63	1097.44	628.942	516.364	4083.25	0	1240.39	256.606	297.868	389.853	233.978	59.0775	103.391	77.146	227.107	59.1617	708.424	497.585	617.181	9598.16	1566.45	0	7619.59	0	0	506.82	2336.07	10460.3	125048
25	Rubber and Plastics	CHN	c10	1987.44	1453.59	2448.32	1315.97	1023.21	189.368	1017.53	196.456	4177.19	11724.4	2263.58	1523	3468.22	9741.62	3551.74	652.294	346.729	1919.58	0	1541.06	318.807	186.719	1306.31	177.47	50.0654	89.8541	127.63	57.2639	59.5951	386.268	142.718	112.33	334.331	294.744	0	3309.74	0	0	310.246	1257.93	9250.27	68313.6
26	Other Non-Metallic Mineral	CHN	c11	1310.04	1153.87	1428.9	528.216	112.576	242.195	350.209	369.028	2285.09	587.77	17156.4	5668.17	1336.69	6157.23	1021.84	254.956	555.347	49685.9	0	1025.48	212.146	261.508	310.047	51.0871	15.7857	162.065	94.6709	158.629	1305.11	847.416	704.447	602.97	300.597	452.744	0	8247.2	0	0	515.911	879.904	5033.81	111386
27t28	Basic Metals and Fabricated Metal	CHN	c12	1349.86	3308.69	1351.33	589.962	257.503	567.258	596.367	460.537	2166.11	1335.71	5748.8	68921.4	20678.8	20662.6	9513.47	1225.16	837.113	30081	0	855.89	177.063	174.118	652.213	140.338	53.9507	170.83	300.292	204.982	327.497	1701.02	777.881	360.03	289.759	316.161	0	4536.6	0	0	4514.05	-1535.42	14292.2	197961
29	Machinery, Nec	CHN	c13	2345.19	2485.27	579.03	1184.45	138.055	216.657	596.611	616.693	1586.75	608.019	2719	4708.08	13987	3856.5	6173.04	139.181	2063.53	6374.25	0	2016.59	417.183	126.338	1286.93	633.153	427.826	356.786	732.885	618.373	313.535	1614.37	922.1	426.287	1255.14	550.79	0	1036.94	0	0	33583.1	1636.93	7523.26	105856
30t33	Electrical and Optical Equipment	CHN	c14	451.12	1420.24	346.445	579.076	98.221	139.99	398.894	408.664	1028.74	504.672	1005.06	2019.31	5565.91	40157.1	2302.51	213.143	2613.92	8258.33	0	4466.73	924.058	318.186	370.179	148.199	78.2357	191.977	3664.94	1390	474.972	8607.58	704.747	962.273	325.743	970.006	0	18256.3	0	0	16270.5	1855.58	49850	177342
34t35	Transport Equipment	CHN	c15	884.475	857.2	326.404	197.251	42.1245	102.267	306.212	159.084	426.872	231.256	438.643	1264.19	1910.54	687.905	17775.3	54.1857	504.055	779.538	0	3282.26	679.02	41.2423	3397.12	980.447	833.506	203.596	499.008	314.848	309.247	1662.67	1081.56	269.546	102.255	513.696	0	5541.94	0	0	22893.1	2507	4674.25	76733.8
36t37	Manufacturing, Nec; Recycling	CHN	c16	167.938	126.283	174.034	229.664	44.4288	52.2724	544.136	34.48	155.269	106.684	335.487	2072.54	301.167	309.71	106.111	170.906	71.2409	364.649	0	282.521	58.4466	89.1501	53.897	11.7928	8.75609	16.2879	41.1534	183.918	62.2106	194.684	281.799	192.258	74.6794	263.571	0	1892.37	0	0	644.258	542.412	7474.85	17736
E	Electricity, Gas and Water Supply	CHN	c17	2499.86	4088.87	1463.51	1461.76	118.149	554.247	1296.18	1077.17	6178.82	1475.59	4909.63	9131.26	2007.4	1690.14	972.412	192.595	3503.07	2413.63	0	1881.17	389.169	1110.79	1315.34	78.5235	46.1002	205.436	703.38	605.327	335.541	888.847	1031.34	2078.37	628.002	651.768	0	7470.81	0	0	74.0464	54.6168	408.092	64991
F	Construction	CHN	c18	450.724	113.265	56.8536	57.8704	14.1621	8.31269	30.7252	25.8444	87.2874	25.593	67.9693	110.693	100.036	74.1005	57.0696	12.2316	99.1226	157.187	0	686.636	142.048	553.159	997.94	38.6313	20.4105	150.456	487.458	983.182	1778.86	986.485	1389.18	2611.89	694.344	696.621	0	0	0	0	222856	0	411.536	237034
50	Sale, Maintenance and Repair of Motor Vehicles and Motorcycles; Retail Sale of Fuel	CHN	c19	0	0	0	0	0	0	0	0	0	0	0	0	0	0	0	0	0	0	0	0	0	0	0	0	0	0	0	0	0	0	0	0	0	0	0	0	0	0	0	0	0	0
51	Wholesale Trade and Commission Trade, Except of Motor Vehicles and Motorcycles	CHN	c20	6179.95	1770.43	6903.63	5642.28	2196.53	1388.46	2856.87	1559.27	4931.94	2399.63	5188.44	6802.06	3131.42	6617.41	2590.05	763.11	2948.03	9282.65	0	7008.78	1449.94	2533.45	996.442	436.925	222.528	267.517	803.397	616.083	337.317	2333.57	1365.17	1179.98	1808.54	1392.53	0	25835.3	0	0	7453.99	1761	12653.2	143608
52	Retail Trade, Except of Motor Vehicles and Motorcycles; Repair of Household Goods	CHN	c21	1278.48	366.258	1428.19	1167.25	454.409	287.237	591.016	322.574	1020.3	496.425	1073.36	1407.18	647.814	1368.98	535.817	157.869	609.875	1920.35	0	1449.94	299.958	524.109	206.139	90.3891	46.0356	55.3427	166.203	127.452	69.7827	482.759	282.421	244.11	374.142	288.08	0	5344.69	0	0	1542.05	364.307	2617.63	29708.9
H	Hotels and Restaurants	CHN	c22	467.64	637.036	478.413	838.951	99.5668	134.088	512.275	92.6167	664.68	301.109	904.871	1014.56	1010.18	1078.78	265.778	87.5209	220.765	1057.5	0	3492.14	722.439	488.603	888.351	63.7483	242.576	1177.08	181.491	2251.05	729.13	2155.65	5186.15	1362.43	345.178	659.716	0	23889.8	0	0	0	0	2739.8	56441.7
60	Inland Transport	CHN	c23	3527.12	2337.53	2277.23	1531.51	323.327	630.249	1000.22	985.941	2733.08	1171.98	3907.59	4830.54	1801.79	2116.99	976.245	258.587	1771.27	4181.75	0	1484.33	307.072	488.137	2949.66	2891.84	521.904	1600.95	205.546	1003.47	292.498	1250.54	1885.99	1186.85	256.909	525.483	0	10603	0	2347.98	816.283	286.567	1744.55	69012.5
61	Water Transport	CHN	c24	832.864	393.182	647.335	373.354	105.96	348.589	432.253	791.262	847.543	344.766	932.909	2084.8	590.726	762.943	400.321	78.3094	686.351	1861.25	0	832.581	172.241	156.116	221.526	1144.31	19.3611	237.008	51.7919	140.994	83.9239	350.169	274.918	279.482	61.7557	139.71	0	1881.52	0	6.01146	551.228	134.15	2020.42	21273.9
62	Air Transport	CHN	c25	52.2603	70.5918	80.0039	84.3106	25.3065	23.2514	34.9418	14.0641	122.137	69.2089	68.0944	112.473	181.665	324.212	105.965	10.8358	19.6777	90.5314	0	659.537	136.442	43.7021	45.1838	28.4137	335.895	920.443	149.985	633.804	131.695	695.036	1193.48	447.173	86.7057	160.184	0	238.721	0	0	318.12	25.8373	2547.51	10287.4
63	Other Supporting and Auxiliary Transport Activities; Activities of Travel Agencies	CHN	c26	973.424	209.488	207.221	95.8891	18.6244	22.2994	56.9275	155.88	241.246	61.794	502.419	534.996	129.952	131.633	63.7316	41.9817	288.075	1866.75	0	1251.12	258.827	70.4944	949.395	585.941	277.861	2024.89	27.8718	95.2889	41.4861	154.696	553.494	146.706	28.2974	204.921	0	5323.57	0	0	84.9064	25.7913	2130.32	19838.2
64	Post and Telecommunications	CHN	c27	245.911	666.626	335.261	488.517	240.01	105.899	106.157	138.912	554.649	295.319	423.07	1641.32	852.429	1000.68	564.01	105.892	255.897	4487.15	0	1549.78	320.612	271.774	409.614	101.315	68.5247	123.564	307.896	1796.31	190.852	750.523	2177.4	660.189	306.057	589.782	0	5211.88	0	0	1028.62	0	1209.96	29582.4
J	Financial Intermediation	CHN	c28	3421.52	1295.65	1283.96	1411.53	182.898	348.034	791.751	553.188	1753.33	856.323	2394.43	3704.99	1794.96	2207.08	813.76	151.497	1956.93	1813.95	0	8062.09	1667.85	934.686	2979.67	1200.62	541.286	536.332	304.803	6698.61	4577.83	1853.88	2518.72	214.115	110.456	721.958	0	14342.3	0	0	0	0	159.398	74160.4
70	Real Estate Activities	CHN	c29	99.9416	56.7351	156.711	244.511	51.7741	59.0278	70.1466	18.6743	152.725	177.754	96.231	201.083	144.062	501.297	82.9584	64.095	18.1329	37.0456	0	2858.68	591.391	386	125.508	13.2609	38.6523	99.0417	272.752	3665.74	586.566	792.952	4551.89	297.702	153.315	917.495	0	33949	0	0	7950.78	0	0.00285	59483.6
71t74	Renting of M&Eq and Other Business Activities	CHN	c30	3414.72	1031.84	2233.96	1274.36	248.455	192.593	406.742	272.264	1672.74	469.424	699.672	1173.16	1063.09	2469.2	897.487	168.165	423.288	5304.48	0	4439.79	918.484	909.878	486.193	101.569	562.965	305.37	601.568	2549.16	1720.33	2853.25	1058.28	777.118	174.838	635.413	0	1256.94	0	24857.3	675.523	0	5697.44	73997
L	Public Admin and Defence; Compulsory Social Security	CHN	c31	0	0	0	0	0	0	0	0	0	0	0	0	0	0	0	0	0	0	0	0	0	0	0	0	0	0	0	0	0	0	0	0	0	0	0	0	0	71337.2	0	0	100.844	71438
M	Education	CHN	c32	197.121	141.081	57.6922	70.5466	10.4395	17.3631	54.91	23.8098	94.251	42.2107	86.9137	180.482	120.693	98.5599	68.0078	8.97402	68.9675	236.453	0	304.218	62.9352	77.4388	194.971	22.3023	28.5505	33.8935	49.6183	291.048	41.4689	194.631	420.222	158.268	106.993	82.2458	0	14754.7	0	32923	0	0	156.159	51481.2
N	Health and Social Work	CHN	c33	63.5744	125.85	106.457	31.1651	91.4942	17.143	37.5162	17.948	61.1301	10.6262	36.7631	156.434	112.266	41.4935	68.6437	6.55276	73.1004	52.9848	0	12.3104	2.54672	23.4696	132.97	10.2996	6.44763	5.35111	3.70374	129.413	4.01514	107.648	152.456	169.555	91.7936	45.0708	0	14159.9	0	20120.7	0	0	69.9054	36358.7
O	Other Community, Social and Personal Services	CHN	c34	557.837	409.714	293.576	324.172	67.7181	71.9035	181.94	230.382	548.359	147.232	391.83	937.798	378.365	480.771	199.755	31.7333	609.514	216.209	0	1714.65	354.72	151.726	182.48	35.029	37.4599	316.165	297.189	436.246	118.434	1021.41	718.808	828.96	174.188	1310.31	0	15584.6	0	8449.6	0	0	5080.76	42891.5
P	Private Households with Employed Persons	CHN	c35	0	0	0	0	0	0	0	0	0	0	0	0	0	0	0	0	0	0	0	0	0	0	0	0	0	0	0	0	0	0	0	0	0	0	0	0	0	0	0	0	0	0
AtB	Agriculture, Hunting, Forestry and Fishing	Imports	c1	1065.26	102.16	1026.03	211.399	52.8147	437.565	95.5034	1.27852	171.494	425.333	11.5005	9.07284	8.73021	3.91081	4.64194	44.0819	4.75404	629.002	0	99.1862	20.5192	83.1988	1.47447	1.71237	0.126655	15.5866	0.405068	0.383885	3.45213	29.8471	0.625306	13.9834	4.17082	16.8117	0	1021.86	0	11.9087	3.51488	0	0	0
C	Mining and Quarrying	Imports	c2	25.2973	273.872	11.517	10.0542	0.577132	2.02292	4.46772	3889.77	611.212	14.1131	381.617	1917.85	87.3516	80.4176	28.6537	2.08681	187.788	231.315	0	3.87497	0.801641	4.56895	29.4417	6.83607	1.25081	7.52745	0.405823	0.827953	1.92895	17.1689	3.78302	3.96766	6.81766	6.26095	0	19.3318	0	0.707984	4.76019	0	0	0
15t16	Food, Beverages and Tobacco	Imports	c3	454.736	2.11187	480.06	10.2998	81.0648	1.46475	3.21889	0.988204	70.668	12.4649	5.16755	2.94585	1.543	5.06755	1.33682	1.50169	0.687643	9.10031	0	39.5858	8.18933	265.376	1.69134	0.650147	6.76021	4.38381	0.355517	0.884455	0.421175	12.4493	0.832056	14.5475	12.9847	31.7189	0	3275.88	0	1.66968	3.92285	0	0	0
17t18	Textiles and Textile Products	Imports	c4	81.7595	33.0607	38.9682	8240.85	639.15	42.8666	168.859	3.23661	209.638	546.92	159.278	59.6534	122.386	44.681	64.1465	201.854	7.79571	82.1238	0	94.5863	19.5676	28.2772	15.8583	2.21311	1.138	12.0519	7.56456	6.68148	2.74912	35.4416	292.262	32.9206	41.7046	348.69	0	1182.97	0	0.854372	5.69571	0	0	0
19	Leather, Leather and Footwear	Imports	c5	12.5991	9.7093	3.96018	75.9258	1448.22	18.3888	4.097	2.7772	8.59008	53.8222	19.4742	8.74578	12.7631	9.53469	23.3286	39.4556	3.57035	3.48189	0	2.63051	0.544213	0.834473	5.63533	0.316718	0.596526	3.51144	0.187928	0.838789	0.248286	4.0282	34.5217	2.87008	2.18053	3.34421	0	596.424	0	0.0734036	0.776797	0	0	0
20	Wood and Products of Wood and Cork	Imports	c6	36.4272	19.5312	8.2764	8.68385	2.04196	551.003	34.3075	1.58464	13.3172	11.4933	29.2503	55.0609	22.7989	26.6628	15.7224	99.9331	4.46189	501.069	0	18.7047	3.86955	3.96508	7.52684	1.06851	0.1294	2.22758	1.11814	2.98201	2.46284	14.8379	18.0358	35.7656	8.73277	19.2724	0	41.7679	0	0.318088	6.46055	0	0	0
21t22	Pulp, Paper, Paper , Printing and Publishing	Imports	c7	43.2504	13.0716	387.312	108.579	40.9697	50.5205	1891.8	3.80365	235.97	109.151	608.517	91.0443	64.6073	380.074	31.594	78.4094	10.0173	37.7893	0	174.097	36.0164	19.1546	16.5311	1.47031	2.82564	5.50542	54.3733	91.8328	11.8555	269.898	120.916	177.449	14.6045	208.95	0	102.69	0	10.3419	64.3065	0	0	0
23	Coke, Refined Petroleum and Nuclear Fuel	Imports	c8	249.166	154.832	32.9015	36.0217	7.0566	15.8424	30.7562	182.614	411.625	63.7529	256	441.94	77.7082	67.2856	36.9892	10.091	262.848	481.023	0	166.784	34.5034	19.2078	556.315	377.568	95.6064	31.6052	8.59451	21.2535	12.6785	71.5833	67.311	19.7988	26.6123	85.7951	0	111.703	0	1.20428	54.9731	0	0	0
24	Chemicals and Chemical Products	Imports	c9	3041.8	306.673	375.151	1629.83	159.473	317.44	519.475	135.019	6215	3067.6	726.436	508.321	238.839	1044.59	221.858	135.744	82.2794	795.212	0	240.052	49.6609	54.093	25.9748	13.62	2.43087	18.7325	10.1043	40.8148	8.39394	128.434	88.3884	127.213	2218.4	335.891	0	2123.13	0	1.91699	47.8061	0	0	0
25	Rubber and Plastics	Imports	c10	116.712	79.7021	139.318	74.2434	59.1787	12.8053	70.5531	8.34795	251.108	675.908	125.945	84.1536	195.933	556.211	201.925	37.3899	15.3981	98.0359	0	83.5956	17.2939	8.6648	64.0843	3.71064	1.26293	4.56004	7.59685	2.80623	2.91671	21.0381	6.06992	6.40011	25.9673	16.2055	0	473.153	0	0.302383	68.4743	0	0	0
26	Other Non-Metallic Mineral	Imports	c11	18.726	16.7768	19.5	6.64072	1.96915	3.58392	4.99598	6.06827	35.192	9.05499	247.614	80.4775	18.2133	92.4421	14.0099	3.35755	7.19204	701.718	0	14.6518	3.03109	3.19717	4.10609	0.646778	0.219577	2.31372	1.85145	2.16363	18.4572	12.2013	9.38492	8.24933	4.87272	6.08816	0	54.6535	0	0.532241	26.3076	0	0	0
27t28	Basic Metals and Fabricated Metal	Imports	c12	104.442	274.95	116.072	43.875	21.4652	49.815	54.5263	38.355	168.852	110.476	495.809	6088.73	1810.64	1839.04	830.086	108.143	62.5688	2648.4	0	65.4359	13.5371	12.1646	47.3182	7.68099	3.15839	14.199	25.3216	15.0939	26.6086	145.69	63.0644	28.3399	18.3126	23.3339	0	167.634	0	7.58635	971.971	0	0	0
29	Machinery, Nec	Imports	c13	180.889	197.937	42.571	83.1865	9.3933	15.8763	45.5773	49.8898	124.646	45.6995	209.054	328.21	1098.21	431.251	446.063	8.86733	176.005	501.718	0	163.884	33.9037	9.63353	93.0538	47.6537	32.212	28.6749	72.1413	52.3026	24.8328	154.514	69.6136	37.1731	100.045	44.236	0	390.231	0	4.02535	14006.4	0	0	0
30t33	Electrical and Optical Equipment	Imports	c14	80.4052	371.841	88.5389	132.206	23.3252	33.4022	103.141	113.236	304.213	135.827	249.019	445.688	1413.01	16196.7	519.92	73.0187	732.113	1806.14	0	1290.22	266.915	59.9434	84.1034	37.4618	22.4858	55.2999	1070.17	420.616	81.1684	2239.2	203.232	336.563	100.543	278.156	0	2502.77	0	2.72797	13526	0	0	0
34t35	Transport Equipment	Imports	c15	136.955	42.1179	15.026	11.8263	2.55832	4.54496	15.5664	7.33103	20.5832	13.3548	22.5336	90.435	108.235	109.958	1205.55	4.71133	28.7161	56.2299	0	139.912	28.9444	2.82004	291.679	197.472	169.322	14.2762	28.8546	20.8344	12.5976	83.6367	46.9596	18.1429	5.39312	30.6384	0	365.333	0	4.06577	3044.33	0	0	0
36t37	Manufacturing, Nec; Recycling	Imports	c16	29.6878	29.5127	20.0179	45.3459	7.77047	10.9059	29.6554	6.72541	36.176	19.4345	45.5674	98.4633	47.0258	99.8472	28.2632	28.8436	29.498	105.557	0	50.3854	10.4235	13.9296	10.109	2.54138	1.90252	3.64281	16.0302	30.8852	10.4457	40.8064	47.2198	36.6585	15.9987	45.0715	0	1165.5	0	1.88826	112.648	0	0	0
E	Electricity, Gas and Water Supply	Imports	c17	2.36276	1.92031	1.23214	1.00907	0.161523	0.369108	0.725625	15.3028	3.84695	0.786755	1.93861	4.217	3.36107	4.14266	1.56115	0.146375	2.16429	4.55816	0	3.37338	0.697863	0.605077	0.806188	0.236958	0.256894	0.393166	0.793379	1.1748	0.778703	1.94593	0.916137	0.900691	0.440706	0.966932	0	9.56473	0	3.50242	29.4645	0	0	0
F	Construction	Imports	c18	3.97221	2.42618	1.85323	1.29122	0.260769	1.96443	0.694132	0.708915	2.80572	0.878589	4.72438	5.69102	6.15773	16.1897	3.03313	0.609166	2.16218	15.6061	0	6.70319	1.3867	2.20999	3.36391	0.348729	0.448776	0.75557	3.0734	4.38412	6.13231	6.19805	4.79935	7.90195	2.2937	2.68609	0	4.55639	0	2.0077	639.788	0	0	0
50	Sale, Maintenance and Repair of Motor Vehicles and Motorcycles; Retail Sale of Fuel	Imports	c19	0.794633	0.437101	0.418471	0.334114	0.076482	0.0657428	0.176864	0.219638	0.614573	0.301522	0.36605	0.922258	0.549822	0.862208	0.767326	0.0432921	0.539884	0.681974	0	1.79945	0.372263	0.17888	0.297298	0.0720555	0.0882366	0.280781	0.189155	0.433179	0.216857	0.804268	0.45967	0.45445	0.123536	0.805176	0	9.55425	0	3.895	2.53311	0	0	0
51	Wholesale Trade and Commission Trade, Except of Motor Vehicles and Motorcycles	Imports	c20	20.1913	6.80302	9.42193	23.2277	16.3292	3.50686	6.05576	161.901	43.2548	13.4586	12.4086	21.8497	11.3722	26.7164	6.22253	2.08345	9.92227	20.1862	0	10.0767	2.08463	3.86618	4.19281	1.88443	0.916148	1.61313	2.39503	3.16774	1.31069	10.3119	3.89115	3.24302	8.40395	6.17719	0	95.4491	0	12.6818	91.5941	0	0	0
52	Retail Trade, Except of Motor Vehicles and Motorcycles; Repair of Household Goods	Imports	c21	7.76331	2.41931	5.06767	13.1503	9.4881	2.1003	3.23636	1.04266	8.00452	3.94441	4.15834	10.0157	4.83363	19.142	2.7209	1.22813	2.62961	12.4635	0	5.47204	1.13203	2.28266	2.23123	1.19688	0.647177	0.620391	1.8691	2.44779	1.19368	6.37365	2.51899	1.92336	2.1327	2.76475	0	55.6751	0	3.4699	32.8444	0	0	0
H	Hotels and Restaurants	Imports	c22	7.84578	5.69914	8.24069	7.41885	1.51845	1.22033	4.99076	0.860653	6.43725	2.72784	8.6229	10.8749	9.05945	9.58922	2.4282	0.79427	2.00298	10.5131	0	30.9782	6.40863	6.47384	7.79508	0.567836	2.2102	10.3806	1.71043	19.8395	6.5133	19.1452	45.5411	12.3122	3.13934	6.40996	0	118.801	0	1.03146	0.398532	0	0	0
60	Inland Transport	Imports	c23	4.97561	4.19107	2.73123	1.92718	0.37482	0.715449	1.19213	150.142	18.29	1.52906	5.46795	8.40946	3.04438	3.2474	4.26115	0.309433	7.26721	5.38411	0	2.25214	0.465931	0.753396	4.6517	3.88024	1.26351	1.99104	0.367307	1.38971	0.506566	1.83023	2.33929	1.44162	0.387632	0.833072	0	15.4741	0	2.80109	13.9996	0	0	0
61	Water Transport	Imports	c24	8.70759	4.08764	6.76007	3.8457	1.10318	3.6335	4.50651	8.24792	8.87454	3.59027	9.84558	21.5308	6.09424	7.7533	4.1587	0.811504	7.03029	19.3075	0	8.60213	1.77959	1.62816	2.33423	11.8193	0.212655	2.47504	0.529639	1.47497	0.877111	3.60548	2.88586	2.89994	0.646914	1.4577	0	48.9519	0	0.169852	0.0169591	0	0	0
62	Air Transport	Imports	c25	5.18657	6.67829	7.65569	7.90186	2.4012	2.20591	3.31821	1.34924	11.6209	6.55484	6.53673	10.6061	17.0591	29.9557	10.8199	1.0245	1.85358	8.61336	0	61.7604	12.7767	4.16247	4.49095	2.88779	31.9117	86.8495	13.8666	59.4668	12.4354	64.6701	112.258	42.0063	8.21567	15.0939	0	317.834	0	0.137812	2.88534	0	0	0
63	Other Supporting and Auxiliary Transport Activities; Activities of Travel Agencies	Imports	c26	0.676628	0.740672	0.519319	0.403133	0.0972055	0.140954	0.237801	0.270083	1.31404	0.260023	2.32272	2.34058	0.717553	1.04815	0.889749	0.0629132	0.281364	2.15415	0	2.02749	0.419435	0.234092	0.468266	0.423632	0.737412	1.76678	0.323753	1.49284	0.41966	1.67169	2.7188	1.03384	0.219861	0.500405	0	9.02928	0	0.655146	1.17787	0	0	0
64	Post and Telecommunications	Imports	c27	9.38956	14.329	9.52046	11.1257	4.95332	2.33692	2.76921	3.14118	13.1803	6.37193	9.47578	33.2557	18.571	34.6026	12.206	2.30586	5.88035	92.5608	0	36.6738	7.58692	6.46717	8.51302	2.07794	2.00014	2.9519	7.24888	37.8216	5.95525	19.2049	43.4072	14.1244	6.24502	13.1091	0	92.4164	0	6.92086	9.99173	0	0	0
J	Financial Intermediation	Imports	c28	26.3254	21.0926	12.2712	15.6521	1.82812	3.62789	8.14105	6.91011	19.3639	8.00543	16.7466	18.881	11.3804	16.8517	8.00999	1.75656	22.1826	68.7982	0	114.008	23.5855	20.2672	112.207	36.5313	14.9429	15.0606	9.10785	54.0085	19.0045	82.459	40.7566	10.7056	4.45463	28.2091	0	242.813	0	4.91406	0.659592	0	0	0
70	Real Estate Activities	Imports	c29	0.312355	0.100541	0.142683	0.0986313	0.0205398	0.060082	0.045477	0.0604934	0.208096	0.114055	0.0864309	0.201197	0.113099	0.220476	0.0684602	0.0167066	0.0749739	0.393372	0	0.399071	0.0825541	0.135953	0.311374	0.0719013	0.0417021	0.052517	0.094772	0.279587	0.31138	0.323045	0.275894	0.375154	0.133605	0.157655	0	0.449747	0	0.0999063	28.9498	0	0	0
71t74	Renting of M&Eq and Other Business Activities	Imports	c30	341.228	98.2956	226.963	127.346	24.9451	19.1814	42.1952	24.5381	165.414	45.2047	69.7032	114.083	102.171	245.944	85.7091	16.8693	41.4423	522.174	0	443.459	91.7409	91.1363	45.7357	8.80673	50.9741	30.6836	55.0932	250.065	173.04	262.007	105.142	60.8886	16.489	64.736	0	23.6622	0	300.549	59.3923	0	0	0
L	Public Admin and Defence; Compulsory Social Security	Imports	c31	8.59428	2.82115	5.35427	2.0464	0.438142	5.50166	12.5975	0.712917	4.64421	6.45859	4.81472	48.8581	5.21163	4.16619	1.58461	0.72703	1.10654	12.8244	0	7.75824	1.60499	1.43678	0.816152	0.201173	0.652597	0.668418	0.872099	3.40118	2.2239	4.03802	1.94018	1.55499	0.493712	1.9661	0	11.6606	0	310.623	0.776807	0	0	0
M	Education	Imports	c32	0.357177	0.146056	0.235803	0.150332	0.0285857	0.0379198	0.134264	0.037669	0.201622	0.0719334	0.149738	0.200099	0.337882	0.294283	0.171446	0.023444	0.086624	0.56598	0	0.510196	0.105547	0.0911247	0.0794719	0.0201192	0.0537376	0.0561383	0.0723459	0.270012	0.163153	0.31741	0.212067	0.115596	0.0475109	0.122984	0	0.724216	0	0.430781	4.64695	0	0	0
N	Health and Social Work	Imports	c33	2.44905	4.28924	3.6815	1.42445	3.00357	0.691371	1.32062	0.651734	2.49964	0.566745	1.40744	5.31076	3.92569	2.40331	2.42809	0.258836	2.72999	2.8535	0	0.883745	0.182822	0.839895	4.33336	0.343057	0.245432	0.24564	0.341456	4.36336	0.245802	3.81174	5.15056	5.64726	3.13317	1.59287	0	32.9987	0	45.8564	1.33628	0	0	0
O	Other Community, Social and Personal Services	Imports	c34	20.7199	15.7634	21.3276	18.9345	4.35396	5.12348	15.6955	7.72104	25.2673	8.91835	24.0841	52.8508	22.192	29.5042	9.98093	2.77652	12.028	39.6939	0	44.4687	9.19951	8.88393	6.06648	0.902616	3.33429	5.98763	24.606	37.8389	12.1602	68.8087	53.9953	55.5022	12.1617	68.1776	0	169.704	0	145.202	1.26661	0	0	0
P	Private Households with Employed Persons	Imports	c35	0.0546804	0.000425163	0.0724318	0.0154862	0.0037681	0.000434047	0.00243059	4.01749e-05	0.00400728	0.000200616	0.00064567	0.000455765	0.000460756	0.000458739	0.000114501	0.000710571	9.73321e-05	0.00799816	0	0.00249374	0.000515894	0.0050299	0.000383806	2.87684e-05	0.000104371	0.00157872	8.04205e-05	0.000961344	0.000322443	0.00193108	0.00222131	0.000830345	0.000331583	0.000453858	0	0.0173855	0	0.000128454	0.000303983	0	0	0
	Total intermediate consumption	TOT	r60	122958	33966.1	119976	96285.9	27283.4	22162.7	34705.1	34568.6	89878.3	50925.3	75365.1	152720	72139.8	134032	56344	10944.7	35390.5	173937	0	68417.6	14153.9	32946.6	28533.5	13528.9	6206.76	11399.7	12806.1	27999.2	14990.7	42989.7	37613.8	22204.4	22192.8	22974.4	0	494100	0	162022	365844	28635.2	0	0
	taxes less subsidies on products		r99	0	0	0	0	0	0	0	0	0	0	0	0	0	0	0	0	0	0	0	0	0	0	0	0	0	0	0	0	0	0	0	0	0	0	0	0	0	0	0	0	0	0
	Cif/ fob adjustments on exports		r61	0	0	0	0	0	0	0	0	0	0	0	0	0	0	0	0	0	0	0	0	0	0	0	0	0	0	0	0	0	0	0	0	0	0	0	0	0	0	0	0	0	0
	Direct purchases abroad by residents		r62	0	0	0	0	0	0	0	0	0	0	0	0	0	0	0	0	0	0	0	0	0	0	0	0	0	0	0	0	0	0	0	0	0	0	0	0	0	0	0	0	0	0
	Purchases on the domestic territory by non-residents		r63	0	0	0	0	0	0	0	0	0	0	0	0	0	0	0	0	0	0	0	0	0	0	0	0	0	0	0	0	0	0	0	0	0	0	0	0	0	0	0	0	0	0
	Value added at basic prices		r64	178422	40147.3	49033.5	38258.6	7630.66	9253.11	16966.2	8597.34	34595.1	17053.3	35751.2	44586.4	33333.4	41692.8	20116.1	6729.78	29462	62479	0	74980.9	15511.7	23449.9	40367.5	7682.63	4053.34	8420.31	16665.1	46102.8	44476	30725.7	33742.9	29205.5	13999.7	19807.3	0	0	0	0	0	0	0	0
	International Transport Margins			385.671	147.656	210.824	687.82	219.509	118.981	223.308	214.533	574.41	334.998	269.671	654.373	382.676	1616.78	273.661	61.4893	138.536	618.128	0	209.4	43.3198	45.191	111.489	62.4137	27.3013	18.2208	111.11	58.3071	16.8736	281.582	81.385	71.2399	166.198	109.796	0	1073.25	0	0.755	2925.42	0	0	0
	Output at basic prices		r69	301766	74261.1	169220	135232	35133.5	31534.8	51894.6	43380.5	125048	68313.6	111386	197961	105856	177342	76733.8	17736	64991	237034	0	143608	29708.9	56441.7	69012.5	21273.9	10287.4	19838.2	29582.4	74160.4	59483.6	73997	71438	51481.2	36358.7	42891.5	0	0	0	0	0	0	0	0

## Sheet: 2000
Input-Output Table for 2000
in current prices
(industry-by-industry)				AtB	C	15t16	17t18	19	20	21t22	23	24	25	26	27t28	29	30t33	34t35	36t37	E	F	50	51	52	H	60	61	62	63	64	J	70	71t74	L	M	N	O	P
(millions of US$)				Agriculture, Hunting, Forestry and Fishing	Mining and Quarrying	Food, Beverages and Tobacco	Textiles and Textile Products	Leather, Leather and Footwear	Wood and Products of Wood and Cork	Pulp, Paper, Paper , Printing and Publishing	Coke, Refined Petroleum and Nuclear Fuel	Chemicals and Chemical Products	Rubber and Plastics	Other Non-Metallic Mineral	Basic Metals and Fabricated Metal	Machinery, Nec	Electrical and Optical Equipment	Transport Equipment	Manufacturing, Nec; Recycling	Electricity, Gas and Water Supply	Construction	Sale, Maintenance and Repair of Motor Vehicles and Motorcycles; Retail Sale of Fuel	Wholesale Trade and Commission Trade, Except of Motor Vehicles and Motorcycles	Retail Trade, Except of Motor Vehicles and Motorcycles; Repair of Household Goods	Hotels and Restaurants	Inland Transport	Water Transport	Air Transport	Other Supporting and Auxiliary Transport Activities; Activities of Travel Agencies	Post and Telecommunications	Financial Intermediation	Real Estate Activities	Renting of M&Eq and Other Business Activities	Public Admin and Defence; Compulsory Social Security	Education	Health and Social Work	Other Community, Social and Personal Services	Private Households with Employed Persons	Final consumption expenditure by households	Final consumption expenditure by non-profit organisations serving households (NPISH)	Final consumption expenditure by government	Gross fixed capital formation	Changes in inventories and valuables	Exports	Total output
				CHN	CHN	CHN	CHN	CHN	CHN	CHN	CHN	CHN	CHN	CHN	CHN	CHN	CHN	CHN	CHN	CHN	CHN	CHN	CHN	CHN	CHN	CHN	CHN	CHN	CHN	CHN	CHN	CHN	CHN	CHN	CHN	CHN	CHN	CHN	CHN	CHN	CHN	CHN	CHN	CHN	CHN
				c1	c2	c3	c4	c5	c6	c7	c8	c9	c10	c11	c12	c13	c14	c15	c16	c17	c18	c19	c20	c21	c22	c23	c24	c25	c26	c27	c28	c29	c30	c31	c32	c33	c34	c35	c37	c38	c39	c41	c42	c44
AtB	Agriculture, Hunting, Forestry and Fishing	CHN	c1	46198	703.385	61070.9	12877	2989.06	3420.33	1955.82	7.47053	3852.19	3096.72	189.696	57.0506	73.2548	26.5314	23.7799	862.405	35.1538	12858.7	0	1710.2	353.799	8826.07	15.1638	11.2054	0.07692	1154.38	5.82511	0	22.0117	767.803	0	322.262	135.266	325.53	0	125030	0	1820.74	8833.85	2357.91	4953.53	306944
C	Mining and Quarrying	CHN	c2	903.125	3239.51	715.333	523.747	32.3416	308.436	372.223	20690.6	7203.39	305.192	9536.03	15311.7	1152.66	735.997	430.547	115.502	11284	4658.78	0	244.29	50.5376	256.286	793.077	184.239	40.5149	74.0474	48.0363	45.8354	285.325	429.175	290.416	808.062	203.664	434.451	0	3620.21	0	0	118.723	686.295	5405.77	91538.1
15t16	Food, Beverages and Tobacco	CHN	c3	18034.7	82.6086	23111.7	151.878	3358.8	32.4213	122.387	13.0102	2147.34	160.065	212.794	138.604	100.946	162.46	80.2834	58.6466	27.2744	451.081	0	2694.48	557.421	14129.8	105.599	28.6798	283.213	134.748	28.7985	32.247	13.7196	511.051	49.3043	675.839	233.85	1797.37	0	92086.1	0	0	164.488	2669.23	9885.48	174528
17t18	Textiles and Textile Products	CHN	c4	528.666	554.269	406.183	47875.7	2486.76	243.584	880.404	95.6561	1282.36	2194.26	1061.52	730.812	947.34	622.264	510.556	1155.91	218.466	916.673	0	1777.05	367.628	402.654	264.491	60.5916	39.681	159.455	192.485	286.144	60.1467	448.769	2460.88	274.302	343.97	2672.88	0	29870.2	0	0	201.163	1932.06	46391.4	150917
19	Leather, Leather and Footwear	CHN	c5	135.769	76.9156	74.0063	1256.32	9268.89	104.192	96.1203	17.1031	167.174	444.473	154.792	232.308	170.885	184.349	217.399	304.443	26.4352	186.187	0	66.2854	13.7128	26.6533	43.9388	8.50134	6.47775	26.707	13.4992	22.9045	8.33488	64.3589	334.948	50.1889	48.0855	91.7756	0	11141.4	0	0	164.107	653.468	11574.2	37477.3
20	Wood and Products of Wood and Cork	CHN	c6	766.846	428.967	190.87	173.054	50.4859	10368.7	651.242	28.2229	372.897	255.077	755.671	1131.77	484.197	590.338	286.698	1892.5	70.2092	10069.9	0	381.802	78.9854	92.688	122.431	27.2511	3.07939	48.2804	21.8769	44.4985	41.8747	254.667	353.217	761.362	191.299	367.197	0	1776.62	0	0	130.813	-16.9679	2129.34	35377.9
21t22	Pulp, Paper, Paper , Printing and Publishing	CHN	c7	386.059	173.32	3211.47	962.983	324.818	341.548	12579.5	44.468	1829.01	763.968	3338.45	632.311	605.236	2496.56	274.892	582.266	131.135	275.487	0	4823.02	997.764	154.763	274.465	23.1533	22.5916	58.3491	1128.7	1096.17	69.8075	3581.16	3357.45	2579.77	244.376	2283.75	0	1779.73	0	0	143.673	648.885	2448.97	54670
23	Coke, Refined Petroleum and Nuclear Fuel	CHN	c8	2911.52	2061.68	447.715	590.234	121.319	225.245	370.281	2030.99	5643.1	1165.02	2783.28	4993.28	954.096	1076.05	472.709	155.174	2723.53	5386.3	0	1909.5	395.029	253.866	6491.51	5465.99	1185.79	353.122	93.3553	247.112	161.815	896.616	759.173	254.516	413.601	815.995	0	1680.54	0	0	31.2385	-66.7782	2884.1	58337.6
24	Chemicals and Chemical Products	CHN	c9	14251.4	1750.41	2014.2	8736.71	973.232	1769.47	2813.29	759.517	31222.8	15112.9	3792.45	2837.4	1502.94	5584.37	1288.09	742.716	478.259	5025.3	0	1264.03	261.498	344.788	414.771	310.61	65.5378	116.034	91.5966	274.316	59.1034	716.354	579.39	669.654	10342.7	1954.32	0	9908.73	0	0	421.596	1331.48	12017.4	141799
25	Rubber and Plastics	CHN	c10	2100.36	1587.21	2735.25	1500.81	1091.68	207.525	1092.08	182.131	4483.88	12677.1	2099.14	1433.06	3960.13	11017.2	3657	745.941	319.768	1980.34	0	1774.46	367.093	207.78	1282.37	215.711	48.3945	87.5705	150.512	46.7179	68.773	417.317	137.718	111.51	323.409	271.398	0	3754.39	0	0	224.469	696.248	10797.7	73854.2
26	Other Non-Metallic Mineral	CHN	c11	1476.36	1316.77	1611.9	614.753	120.695	224.113	334.001	348.65	2285.77	646.447	17034.2	5882.39	1402.47	7374.03	1045.17	308.654	460.329	50444.1	0	895.485	185.254	303.275	307.066	63.6408	15.4289	161.766	110.296	174.313	1398.15	880.762	678.643	653.043	293.32	490.684	0	9773.73	0	0	449.256	-277.526	5592.23	115080
27t28	Basic Metals and Fabricated Metal	CHN	c12	1317.23	3783.48	1425.06	620.622	268.161	601.326	601.807	501.223	2216.93	1432.83	5532.64	70673.3	23041.4	22951.6	10105.8	1384.12	728.433	33971	0	778.996	161.155	175.438	675.294	157.241	45.2989	179.315	345.735	196.303	369.186	1788.17	759.144	356.82	234.847	322.569	0	4847.5	0	0	4008.78	-2754.54	18075.7	211880
29	Machinery, Nec	CHN	c13	2409.16	3031.75	622.463	1468.67	155.19	256.126	622.064	656.589	1741.76	666.994	2959.02	4897.44	17015.8	4696.3	6892.24	163.988	2111.86	7928.76	0	2281.86	472.061	134.028	1471.4	886.398	479.068	333.753	795.783	675.375	392.75	1908.94	767.297	480.163	1323.34	503.908	0	1040.08	0	0	36710.3	929.51	10138.7	120021
30t33	Electrical and Optical Equipment	CHN	c14	497.661	1807.55	391.571	705.768	124.507	170.73	413.677	463.77	1204.53	580.334	1092.21	2038.53	6480.87	51049.5	2593.33	261.579	2578.92	9042.69	0	4641.51	960.215	380.325	451.488	223.412	99.9692	234.77	5010.77	1499.66	568.767	10437.5	758.412	1049.09	344.861	1309.87	0	22620.3	0	0	19085.9	86.2021	68997.7	220258
34t35	Transport Equipment	CHN	c15	929.65	989.139	360.53	224.843	44.5589	117.465	318.166	160.539	404.258	238.126	379.438	1250.56	1824.93	763.169	19374.5	65.1174	497.795	856.651	0	3717.39	769.036	45.5769	3939.29	1352.04	987.74	245.828	677.888	398.74	404.691	2072.93	1279.94	322.771	84.6462	567.207	0	6036.22	0	0	24441.7	1401.48	6135.52	83680
36t37	Manufacturing, Nec; Recycling	CHN	c16	162.472	129.641	152.615	209.297	37.9487	49.0204	537.027	30.4208	143.12	103.625	311.415	2154.88	314.599	307.241	97.3089	182.52	49.7387	356.706	0	265.775	54.9824	88.7035	54.4394	14.7278	8.14994	14.5432	43.6616	172.078	61.2576	181.63	362.133	203.955	67.5262	318.9	0	2150.8	0	0	671.599	365.735	10100.6	20530.8
E	Electricity, Gas and Water Supply	CHN	c17	2558.54	4723.8	1505.21	1749.76	133.754	599.59	1209.07	1081.22	6436.96	1485.79	4775.42	8868.3	2187.51	1927.5	999.117	219.267	3053.27	2648.06	0	2093.23	433.038	1254.88	1452.68	92.8572	54.3659	178.621	790.902	667.664	370.071	971.182	1073.78	2099.97	595.204	683.039	0	8914.27	0	0	56.7177	15.3226	481.126	68441
F	Construction	CHN	c18	485.147	132.773	56.8009	65.2606	13.3177	10.0331	29.1395	24.3564	91.3354	29.2147	74.0592	112.181	94.1246	78.179	65.2735	16.8472	83.3672	207.1	0	857.347	177.364	753.013	1269.9	62.1685	28.6344	146.085	554.12	1132.3	2248.29	1113.58	1544.03	3006.94	753.951	831.511	0	0	0	0	246804	0	615.44	263567
50	Sale, Maintenance and Repair of Motor Vehicles and Motorcycles; Retail Sale of Fuel	CHN	c19	0	0	0	0	0	0	0	0	0	0	0	0	0	0	0	0	0	0	0	0	0	0	0	0	0	0	0	0	0	0	0	0	0	0	0	0	0	0	0	0	0	0
51	Wholesale Trade and Commission Trade, Except of Motor Vehicles and Motorcycles	CHN	c20	6597.89	2032.98	7442.93	5982.93	2275.23	1444.13	2936	1599.68	5209.74	2402.24	4902.77	7105.28	3590.69	7656.81	2839.13	840.285	2667.96	9688.39	0	5719.59	1183.24	2951.79	1159.63	567.03	277.173	270.529	1052.4	628.74	354.815	2547.07	1509.49	1268.34	1641.28	1649.44	0	28953.9	0	0	8160.77	1018.54	16405.7	154534
52	Retail Trade, Except of Motor Vehicles and Motorcycles; Repair of Household Goods	CHN	c21	1364.94	420.573	1539.76	1237.72	470.69	298.755	607.386	330.934	1077.77	496.965	1014.26	1469.91	742.826	1584.01	587.346	173.834	551.935	2004.29	0	1183.24	244.784	610.652	239.898	117.305	57.3403	55.9658	217.716	130.071	73.4026	526.927	312.277	262.389	339.54	341.228	0	5989.85	0	0	1688.26	210.712	3393.93	31969.4
H	Hotels and Restaurants	CHN	c22	466.67	706.881	509.539	902.492	113.737	146.006	520.841	91.4549	687.766	291.952	856.02	903.95	1058.52	1152.33	266.24	95.8054	206.907	1135.47	0	3729.16	771.471	542.786	928.947	77.4837	263.769	1123.56	221.726	2320.78	821.806	2156.5	5407.84	1354.32	327.469	723.927	0	28695.4	0	0	0	0	3361.76	62941.3
60	Inland Transport	CHN	c23	3722.93	2761.79	2646.04	1789.85	378.669	723.063	1098.57	1088.74	2989.08	1277.73	3751.45	4993.08	2109.29	2579.17	1074.23	307.101	1716.07	4638.61	0	1714.14	354.614	614.51	3921.01	4303.49	742.104	1757.62	256.807	1191.33	343.762	1271.41	2141.01	1257.76	246.364	621.004	0	13218.8	0	4011.04	815.681	163.003	2535.11	81126.1
61	Water Transport	CHN	c24	1190.89	643.741	1052.92	636.714	172.126	508.849	651.962	1153.2	1337.44	515.809	1499.71	2967.97	944.721	1244.44	597.945	137.579	903.27	2885.49	0	1209.33	250.18	238.354	325.727	1846.89	29.4263	281.404	82.7796	139.754	116.688	410.026	281.037	291.022	78.1407	193.827	0	2874.19	0	11.2299	811.948	69.4777	3275.35	31861.5
62	Air Transport	CHN	c25	65.8191	101.205	114.519	127.797	32.9538	30.694	47.1915	17.8456	173.489	91.5351	94.4554	132.255	259.259	443.032	134.013	16.0998	21.3641	109.855	0	787.655	162.947	50.6582	49.1796	39.1359	465.987	771.577	186.713	689.767	158.155	789.696	1182.89	490.226	85.0605	186.396	0	393.871	0	0	404.357	13.6401	3435.38	12356.7
63	Other Supporting and Auxiliary Transport Activities; Activities of Travel Agencies	CHN	c26	1165.12	152.587	144.471	72.2812	12.7871	14.3199	41.9642	98.7837	165.577	40.2739	372.454	332.56	88.5327	109.069	41.1711	31.5136	161.324	2366.89	0	1190.18	246.219	72.5996	724.881	552.887	188.079	2153.99	35.1366	86.8549	43.2766	150.295	689.308	153.107	18.3075	258.04	0	6345.56	0	0	52.147	16.1022	1965.06	20353.7
64	Post and Telecommunications	CHN	c27	322.665	793.098	441.442	637.645	308.448	128.942	131.558	158.788	701.164	340.128	513.926	1721.62	1029.72	1360.84	657.08	133.279	280.654	5660.95	0	2073.9	429.038	342.898	529.682	149.955	98.1006	130.539	474.788	2370.08	246.471	897.123	2602.21	771.093	341.158	728.447	0	7299.72	0	0	1490.58	0	1503.43	37801.2
J	Financial Intermediation	CHN	c28	3962.44	1490.08	1339.74	1538.49	184.12	371.29	814.633	540.601	1747.87	862.989	2577.74	2943.1	1839.42	2491.02	782.681	162.202	1847.26	1882.64	0	8706.22	1801.1	1117.51	3620.86	1596.89	640.418	552.993	359.791	6501.57	5197.6	2170.86	2705.37	218.705	107.478	842.492	0	14976.2	0	0	0	0	176.825	78671.2
70	Real Estate Activities	CHN	c29	93.149	57.7234	161.074	285.171	55.8794	64.3832	69.963	20.4169	152.471	181.81	86.4801	179.3	151.488	544.609	82.5578	71.2435	17.0137	36.746	0	2905.82	601.143	420.595	138.964	16.5639	38.9642	84.5199	328.115	3574.46	623.807	736.982	5725.06	313.335	137.022	1057.5	0	40167.2	0	0	8347.55	0	0.00047	67529.1
71t74	Renting of M&Eq and Other Business Activities	CHN	c30	2895.76	1256.32	2433.27	1610.69	269.899	224.167	432.328	305.831	1797.45	529.777	792.284	1185.02	1152.77	2910.14	1023.38	189.085	389.225	5073.94	0	4634.59	958.784	950.786	573.853	126.392	637.57	297.973	549.94	2253.13	2001.52	2791.97	1221.83	781.388	190.602	708.653	0	1723.27	0	32130.4	866.379	0	7323.39	85193.8
L	Public Admin and Defence; Compulsory Social Security	CHN	c31	0	0	0	0	0	0	0	0	0	0	0	0	0	0	0	0	0	0	0	0	0	0	0	0	0	0	0	0	0	0	0	0	0	0	0	0	0	82453.9	0	0	157.914	82611.8
M	Education	CHN	c32	174.177	153.227	58.6676	76.6573	10.6561	15.3531	49.9958	23.4019	93.293	40.6947	81.6726	150.944	111.388	94.3322	64.4551	9.45078	57.809	195.672	0	274.284	56.7426	84.8566	189.511	24.7561	23.4441	25.6675	50.8501	297.265	41.6419	178.192	425.943	148.291	94.6461	71.5507	0	17553.7	0	37376.2	0	0	165.042	58544.4
N	Health and Social Work	CHN	c33	69.9591	138.708	132.769	39.9242	118.325	18.6112	33.5575	19.5081	73.5237	9.95059	40.7098	157.748	109.314	47.8357	75.5246	7.29013	65.2148	57.4037	0	14.1212	2.92134	18.3069	132.014	12.753	7.87272	3.64884	4.37415	151.486	3.57277	118.556	149.084	166.907	84.5588	50.8779	0	14871.5	0	22916.7	0	0	92.0549	40017.2
O	Other Community, Social and Personal Services	CHN	c34	555.586	505.864	354.664	418.192	93.2309	85.4585	201.133	255.68	647.7	165.376	442.712	957.766	443.774	565.674	223.514	41.0736	592.841	244.159	0	1960.63	405.606	173.445	177.064	47.612	46.4088	229.181	357.707	412.992	118.558	1110.17	670.455	816.631	173.187	1488.35	0	20030.7	0	8679.38	0	0	7130.82	50823.3
P	Private Households with Employed Persons	CHN	c35	0	0	0	0	0	0	0	0	0	0	0	0	0	0	0	0	0	0	0	0	0	0	0	0	0	0	0	0	0	0	0	0	0	0	0	0	0	0	0	0	0	0
AtB	Agriculture, Hunting, Forestry and Fishing	Imports	c1	1525.67	96.4199	1551.9	358.083	84.894	498.006	113.591	1.47985	181.486	472.389	11.3156	8.3829	8.71823	4.85021	4.10348	63.2216	5.53326	934.888	0	151.932	31.4309	127.414	2.0084	1.62849	0.15028	32.7724	0.570341	0.403318	2.73798	35.3393	0.623026	19.1602	5.60802	24.0505	0	1082.52	0	19.2171	5.02793	0	0	0
C	Mining and Quarrying	Imports	c2	34.5844	457.743	22.0021	24.8868	0.498789	1.91088	8.72679	12178.1	1574.6	24.2432	601.359	2754.02	146.46	121.464	50.2966	3.26084	366.474	415.378	0	3.00385	0.621419	13.6512	83.7822	13.1472	0.948822	11.9347	0.4914	0.65901	2.68776	27.1811	8.64444	4.44423	6.45839	11.6362	0	30.8303	0	0.823312	10.747	0	0	0
15t16	Food, Beverages and Tobacco	Imports	c3	448.693	3.31183	507.409	15.016	84.8576	2.35851	4.52045	1.32542	82.9228	18.5791	6.24654	4.34075	2.57784	8.15326	2.19524	2.0133	0.961095	12.7756	0	31.9359	6.60674	298.614	2.20206	0.787029	6.90744	3.4913	0.629786	1.51021	0.888336	12.3462	1.5242	16.4994	16.1498	36.8444	0	3840.6	0	3.20312	4.22215	0	0	0
17t18	Textiles and Textile Products	Imports	c4	73.8139	34.9922	43.7335	9542.11	624.327	32.2558	145.426	3.60336	184.488	410.432	148.178	58.2438	130.254	55.4238	57.6861	223.483	6.61538	96.6565	0	79.0824	16.3602	29.8305	16.4707	3.29682	1.4455	15.3444	10.7885	7.75777	2.46298	37.9751	449.422	41.8141	44.1223	488.932	0	1258.65	0	1.22051	4.72995	0	0	0
19	Leather, Leather and Footwear	Imports	c5	11.2669	8.43528	4.08966	112.882	1809.18	14.8649	5.28371	2.05956	9.89025	68.5746	17.1706	7.30999	11.3772	8.94252	26.2549	52.0029	2.61531	5.4771	0	2.20388	0.455923	0.774709	5.05246	0.474439	0.517673	4.45336	0.281095	0.891087	0.194645	4.66737	51.8464	3.94952	2.40785	4.25804	0	628.324	0	0.0855169	0.792744	0	0	0
20	Wood and Products of Wood and Cork	Imports	c6	44.6578	24.2114	10.305	11.6664	2.53025	621.347	42.4303	1.62821	16.659	15.1373	36.1858	63.2732	26.9921	33.2621	15.8072	113.191	4.0573	586.922	0	23.057	4.76992	5.01893	7.09772	1.56737	0.147917	2.85376	1.34076	3.2334	2.545	15.3376	21.8258	45.9054	10.6288	22.9956	0	48.0102	0	0.49032	6.91758	0	0	0
21t22	Pulp, Paper, Paper , Printing and Publishing	Imports	c7	49.6559	19.1311	424.126	142.948	51.0595	56.7282	2065.19	4.99474	261.143	117.905	572.36	98.949	75.2087	469.564	33.7148	94.9752	12.1368	45.1663	0	193.768	40.0857	22.0653	22.3192	2.10094	3.54002	6.33444	78.2028	106.419	12.9656	330.306	151.829	221.221	14.0963	253.865	0	104.389	0	13.3117	84.2383	0	0	0
23	Coke, Refined Petroleum and Nuclear Fuel	Imports	c8	310.126	222.402	41.0223	53.3417	10.1069	22.7381	39.0815	233.108	593.577	85.1102	299.46	544.862	96.0782	89.5647	43.1084	14.9264	288.639	595.258	0	209.628	43.3668	26.7457	732.08	619.593	134.886	39.7627	10.0776	27.8128	17.7262	101.377	84.4903	25.9926	36.0988	90.0589	0	182.207	0	2.09012	101.553	0	0	0
24	Chemicals and Chemical Products	Imports	c9	3513.48	397.187	471.268	2088.76	225.144	434.601	672.595	165.85	7722.21	3761.52	869.85	597.691	320.849	1317.93	291.734	175.786	85.1835	1110.08	0	270.562	55.9726	68.1847	30.1756	19.754	2.88938	23.8836	15.7155	57.9615	9.89443	145.597	117.082	151.442	2575.76	461.244	0	2302.59	0	2.65474	58.4456	0	0	0
25	Rubber and Plastics	Imports	c10	121.79	84.3763	149.976	89.4095	62.4049	14.2444	76.4412	7.89059	264.365	698.12	114.867	87.9913	217.938	609.739	203.119	41.5555	14.9903	108.294	0	95.1295	19.68	9.66106	61.3415	4.62458	1.22649	4.50241	9.77288	3.15763	3.75224	25.0512	7.25117	7.35922	26.9154	16.5744	0	484.095	0	0.576656	80.1146	0	0	0
26	Other Non-Metallic Mineral	Imports	c11	26.3923	23.5253	27.474	10.1891	2.96211	4.06531	5.93599	8.56627	42.9813	12.4821	297.764	107.414	24.0772	136.806	18.0302	5.18925	7.63661	876.936	0	16.4212	3.39713	4.75252	5.02859	0.986427	0.298958	2.87744	2.73956	3.17158	24.6624	15.9898	11.3306	11.2057	6.05135	8.42422	0	67.0443	0	0.95643	27.1048	0	0	0
27t28	Basic Metals and Fabricated Metal	Imports	c12	132.257	395.324	149.936	61.9808	27.9333	64.8638	70.2968	55.7164	222.81	149.491	581.725	7661.52	2480.47	2498.86	1092.11	148.864	71.771	3648.36	0	82.0031	16.9644	16.0579	64.4309	11.8612	3.90346	19.2626	38.2648	19.8224	38.2387	189.993	77.0469	36.5656	21.5556	34.3952	0	207.074	0	12.3424	911.808	0	0	0
29	Machinery, Nec	Imports	c13	173.183	226.864	45.0617	98.9041	10.9572	18.6518	46.272	49.8872	134.78	50.9502	213.379	340.18	1227.25	557.153	468.947	11.4065	172.775	608.103	0	179.33	37.099	10.4947	99.9364	62.2156	33.5163	25.3428	82.956	53.4057	29.6632	175.807	54.3097	42.367	98.523	41.2136	0	462.55	0	7.20364	17154	0	0	0
30t33	Electrical and Optical Equipment	Imports	c14	119.239	579.777	123.995	211.68	37.646	51.647	137.526	157.24	452.428	201.332	338.505	572.225	2017.02	25610	709.197	118.03	871.174	2499.29	0	1714.88	354.766	83.4184	123.089	68.9285	34.3362	77.8091	1781.79	564.523	115.733	3046.72	279.707	460.1	143.242	463.387	0	3445.05	0	4.59951	17765	0	0	0
34t35	Transport Equipment	Imports	c15	137.448	58.222	19.9579	18.1373	3.75477	6.44603	19.5651	9.03828	26.0647	17.6548	25.1356	107.935	123.669	152.358	1292.17	6.59279	33.9045	75.752	0	188.435	38.9826	3.72133	334.743	248.407	182.597	14.8913	42.9397	25.5267	19.3896	117.014	63.5743	23.3437	6.194	38.2087	0	540.7	0	5.89969	2570.17	0	0	0
36t37	Manufacturing, Nec; Recycling	Imports	c16	33.549	39.7462	21.472	56.2874	9.32237	12.9305	27.8105	7.59257	43.7709	22.9038	41.8888	135.118	57.8927	136.314	32.3124	33.5765	30.7726	130.501	0	53.8299	11.1361	15.201	11.197	3.48767	2.07892	3.98066	22.2697	31.2906	11.191	45.2274	65.3621	44.0454	18.2656	59.5056	0	1199.38	0	2.72511	140.513	0	0	0
E	Electricity, Gas and Water Supply	Imports	c17	3.54261	4.04449	2.07248	2.01567	0.291789	0.717473	1.1442	28.5459	7.39622	1.43887	3.36781	8.98989	4.91938	6.17771	2.25162	0.269565	3.32019	6.47394	0	5.89075	1.21865	1.11152	1.53631	0.471887	0.397739	0.554002	1.22119	1.55521	1.22228	2.91339	1.47623	1.64505	0.639071	2.01113	0	23.344	0	5.49527	30.7629	0	0	0
F	Construction	Imports	c18	4.08575	3.21134	2.01888	1.59083	0.306143	2.62119	0.80326	1.32307	3.25443	1.32057	4.61921	6.91525	6.60624	22.1971	3.10577	0.778597	2.25618	16.9712	0	8.09107	1.67383	3.14139	4.69836	0.511666	0.488333	0.812382	4.03141	5.0501	8.49666	7.42483	5.93536	10.3058	2.7378	3.61059	0	7.25521	0	2.20704	800.035	0	0	0
50	Sale, Maintenance and Repair of Motor Vehicles and Motorcycles; Retail Sale of Fuel	Imports	c19	1.47198	1.03352	0.908081	0.834391	0.189265	0.146593	0.383328	0.501324	1.33933	0.58779	0.732667	1.84761	1.00697	1.68659	1.078	0.0905921	1.09751	1.16179	0	4.18028	0.864796	0.39809	0.509145	0.155933	0.175344	0.444874	0.437283	0.700023	0.415973	1.6455	0.792139	0.920765	0.2089	2.0359	0	24.7424	0	6.49664	2.22889	0	0	0
51	Wholesale Trade and Commission Trade, Except of Motor Vehicles and Motorcycles	Imports	c20	17.7873	13.1776	11.1079	28.9754	22.3048	3.50957	6.91925	501.722	74.5691	10.9257	19.6295	31.7701	14.3269	45.1359	7.5146	2.51855	18.4981	26.2755	0	17.4323	3.60631	5.36682	5.64282	1.40799	0.914434	2.31413	5.65249	4.99896	2.00666	23.008	5.91906	5.20991	5.83181	11.6129	0	149.832	0	21.3488	119.144	0	0	0
52	Retail Trade, Except of Motor Vehicles and Motorcycles; Repair of Household Goods	Imports	c21	7.72447	2.79872	5.6632	20.3446	10.6463	2.41713	4.02651	1.16323	8.73896	4.21118	4.27354	14.3455	5.84809	21.2027	3.04406	1.55886	2.02122	12.6026	0	6.01368	1.24408	2.63182	2.66892	1.7541	0.732002	0.66636	2.05084	2.30023	1.2263	7.85014	3.08953	1.93128	2.04671	3.85346	0	71.8599	0	3.97839	31.7501	0	0	0
H	Hotels and Restaurants	Imports	c22	7.45635	3.45955	8.49628	4.36911	1.48415	0.730131	3.00138	0.49876	4.03114	1.46552	4.36862	6.70992	5.18835	5.69591	1.39795	0.484546	1.09838	6.13425	0	17.9773	3.71905	6.02377	4.4001	0.410451	1.36031	5.17701	1.2052	10.8834	4.01138	10.5337	24.7297	6.65753	1.61875	4.20923	0	75.288	0	1.56622	0.132227	0	0	0
60	Inland Transport	Imports	c23	11.2971	12.2692	7.55607	5.55565	1.04271	1.96256	3.16569	422.817	50.8353	4.02795	12.5688	20.5679	7.25678	7.87711	6.06126	0.857866	15.7426	13.2238	0	5.54498	1.14709	2.19965	13.5857	12.4679	2.78036	5.00171	0.838013	3.55829	1.21788	4.14742	6.19389	3.51928	0.798447	2.20817	0	32.7255	0	9.26756	8.71492	0	0	0
61	Water Transport	Imports	c24	13.7703	7.37275	12.177	7.24859	1.98739	5.86382	7.51966	13.2029	15.4321	5.9384	17.3053	33.779	10.7556	13.9544	6.8694	1.57491	10.2368	32.98	0	13.8662	2.86856	2.75783	3.79469	21.2771	0.365261	3.26624	0.939449	1.64688	1.36133	4.70167	3.29532	3.35192	0.905537	2.24074	0	80.6451	0	0.359774	0.0175232	0	0	0
62	Air Transport	Imports	c25	6.8261	10.1053	11.5864	12.6647	3.31667	3.082	4.74516	1.81345	17.4211	9.16846	9.49938	13.1887	25.7014	43.2654	13.9916	1.608	2.15572	11.0325	0	78.2502	16.1881	5.12144	5.15928	4.17941	46.9748	77.1294	18.2635	68.595	15.8241	77.9534	117.799	48.7323	8.51815	18.6103	0	381.562	0	0.184811	2.28781	0	0	0
63	Other Supporting and Auxiliary Transport Activities; Activities of Travel Agencies	Imports	c26	1.12429	0.796552	1.03587	0.816192	0.199875	0.318096	0.459177	0.523751	1.27929	0.532319	1.06032	2.00955	1.35117	2.05799	1.05003	0.134847	0.545522	2.22832	0	3.28303	0.679177	0.379988	0.579055	0.948315	1.30413	2.10326	0.576539	2.10959	0.673553	2.54173	3.45727	1.50924	0.303679	0.813751	0	14.7753	0	0.953395	2.54099	0	0	0
64	Post and Telecommunications	Imports	c27	12.9681	20.8334	14.7132	17.7065	7.65334	3.44092	4.0879	4.46305	19.9336	8.91636	13.7222	42.3331	26.7506	53.0355	17.2055	3.47179	7.90129	138.123	0	58.3648	12.0742	9.71488	13.4007	3.74465	3.28896	3.82088	12.6438	58.4671	9.22163	27.2052	62.2439	19.5718	8.32568	19.6159	0	145.243	0	9.82904	14.6151	0	0	0
J	Financial Intermediation	Imports	c28	37.5069	34.5428	17.7405	23.9895	2.71563	5.26828	10.1253	8.94488	26.7832	10.2101	24.7547	22.7611	14.4391	23.4007	11.7591	2.4966	27.4321	103.617	0	182.792	37.8153	33.3701	189.501	67.8062	24.8794	23.611	14.8996	77.5681	30.3171	139.407	60.7321	16.2279	6.03344	46.6515	0	385.537	0	8.27823	0.362441	0	0	0
70	Real Estate Activities	Imports	c29	0.479614	0.344223	0.233889	0.252044	0.0416812	0.147125	0.110433	0.0959612	0.29816	0.18317	0.238129	0.22994	0.170444	0.312179	0.13475	0.0381819	0.240518	1.1815	0	1.69953	0.351593	0.338833	1.64063	0.569274	0.224577	0.21025	0.161129	0.752065	0.396875	1.29384	0.603491	0.270317	0.0865269	0.436186	0	3.10651	0	0.125886	9.77316	0	0	0
71t74	Renting of M&Eq and Other Business Activities	Imports	c30	353.397	145.511	303.955	198.308	33.4769	27.5017	54.7659	34.5843	218.555	63.2702	96.1282	141.517	137.07	358.556	121.05	23.3324	47.0769	607.607	0	567.556	117.413	116.931	65.7997	13.1926	69.0299	36.7914	58.8766	266.943	247.794	321.067	147.572	75.0886	21.9695	88.1913	0	37.7031	0	382.905	70.4122	0	0	0
L	Public Admin and Defence; Compulsory Social Security	Imports	c31	12.6272	4.69194	8.64094	4.38103	0.825367	7.56348	17.9568	1.26613	7.32081	9.01988	7.31254	71.5049	8.48855	8.24114	2.93097	1.24064	1.8772	20.595	0	14.5516	3.01037	2.55694	1.64664	0.473276	1.25285	1.05964	1.33933	5.02761	4.3531	6.86475	3.29745	2.41565	0.803733	3.72525	0	27.0346	0	389.768	1.80537	0	0	0
M	Education	Imports	c32	0.418702	0.218738	0.341582	0.243439	0.0423049	0.0429204	0.141603	0.0565906	0.282461	0.0903687	0.181549	0.255159	0.408529	0.437302	0.220547	0.0319531	0.110279	0.727977	0	0.743531	0.153818	0.132811	0.139974	0.0421334	0.0805333	0.0661334	0.0867365	0.317149	0.254971	0.427527	0.25143	0.136858	0.0537145	0.180236	0	1.14186	0	0.655362	4.44771	0	0	0
N	Health and Social Work	Imports	c33	2.89255	5.04594	4.90182	1.93418	4.15421	0.797522	1.27917	0.747844	3.1901	0.614102	1.61744	5.70431	4.08918	2.99861	2.82962	0.309596	2.55548	3.1312	0	1.12455	0.23264	0.733433	4.63808	0.461926	0.324942	0.197275	0.385887	5.4166	0.289157	4.45944	5.34985	5.93058	3.10637	1.95788	0	36.1545	0	54.2429	1.29062	0	0	0
O	Other Community, Social and Personal Services	Imports	c34	24.7146	25.5739	31.5668	29.6685	7.29127	7.60212	18.5463	13.6543	38.6487	12.5855	34.6637	62.7035	32.0012	45.4399	15.0406	4.42902	17.5709	54.7467	0	63.0715	13.048	12.8519	9.18258	1.71317	4.81856	7.03523	33.8747	51.2995	17.8413	94.3256	73.4708	69.9246	17.1107	88.7342	0	268.837	0	206.958	1.66717	0	0	0
P	Private Households with Employed Persons	Imports	c35	0.0786015	0.000336451	0.102635	0.0241123	0.00565467	0.000472378	0.00292849	2.48024e-05	0.00516947	0.000149956	0.000466641	0.00022947	0.000270135	0.000246748	5.98018e-05	0.00104425	6.20953e-05	0.0156805	0	0.00239238	0.000495173	0.00743599	0.000204557	2.0035e-05	5.51488e-05	0.0024007	5.78558e-05	0.000479279	0.000182127	0.00154591	0.00111453	0.00069449	0.000311569	0.000439611	0	0.0200311	0	0.000372856	0.000704639	0	0	0
	Total intermediate consumption	TOT	r60	125977	40754.7	122534	108921	29237.8	25055.2	36255.2	46764.9	101897	54876.6	77540.3	162213	83218.3	166899	61422.2	12586.7	36493.8	196053	0	72625.2	15024.4	36961.7	34070.1	19862	7499.45	11906.3	16539	29235.4	17390.8	48361.5	42541.8	24402.5	23155.9	27320.4	0	556776	0	190582	405327	12149.5	0	0
	taxes less subsidies on products		r99	0	0	0	0	0	0	0	0	0	0	0	0	0	0	0	0	0	0	0	0	0	0	0	0	0	0	0	0	0	0	0	0	0	0	0	0	0	0	0	0	0	0
	Cif/ fob adjustments on exports		r61	0	0	0	0	0	0	0	0	0	0	0	0	0	0	0	0	0	0	0	0	0	0	0	0	0	0	0	0	0	0	0	0	0	0	0	0	0	0	0	0	0	0
	Direct purchases abroad by residents		r62	0	0	0	0	0	0	0	0	0	0	0	0	0	0	0	0	0	0	0	0	0	0	0	0	0	0	0	0	0	0	0	0	0	0	0	0	0	0	0	0	0	0
	Purchases on the domestic territory by non-residents		r63	0	0	0	0	0	0	0	0	0	0	0	0	0	0	0	0	0	0	0	0	0	0	0	0	0	0	0	0	0	0	0	0	0	0	0	0	0	0	0	0	0	0
	Value added at basic prices		r64	180517	50586.7	51726.5	41194.1	7983.55	10186.6	18167.2	11002.5	39171.9	18602.5	37233.6	48845.6	36322.4	50945.2	21938	7868.58	31790.9	66703.7	0	81655.2	16892.4	25924.7	46918.6	11907.1	4824.77	8424.57	21087.3	49363.1	50116.5	36463.9	39964.8	34051.9	16673.7	23357.3	0	0	0	0	0	0	0	0
	International Transport Margins			449.593	196.779	267.827	802.096	255.896	136.145	247.56	570.268	730.871	374.981	305.673	821.343	480.191	2414.26	319.826	75.4762	156.359	810.201	0	254.116	52.5704	54.8814	137.415	92.4137	32.4488	22.8499	174.859	72.7209	21.7628	368.428	105.248	89.9891	187.513	145.624	0	1226.63	0	1.25977	3479.26	0	0	0
	Output at basic prices		r69	306944	91538.1	174528	150917	37477.3	35377.9	54670	58337.6	141799	73854.2	115080	211880	120021	220258	83680	20530.8	68441	263567	0	154534	31969.4	62941.3	81126.1	31861.5	12356.7	20353.7	37801.2	78671.2	67529.1	85193.8	82611.8	58544.4	40017.2	50823.3	0	0	0	0	0	0	0	0

## Sheet: 2001
Input-Output Table for 2001
in current prices
(industry-by-industry)				AtB	C	15t16	17t18	19	20	21t22	23	24	25	26	27t28	29	30t33	34t35	36t37	E	F	50	51	52	H	60	61	62	63	64	J	70	71t74	L	M	N	O	P
(millions of US$)				Agriculture, Hunting, Forestry and Fishing	Mining and Quarrying	Food, Beverages and Tobacco	Textiles and Textile Products	Leather, Leather and Footwear	Wood and Products of Wood and Cork	Pulp, Paper, Paper , Printing and Publishing	Coke, Refined Petroleum and Nuclear Fuel	Chemicals and Chemical Products	Rubber and Plastics	Other Non-Metallic Mineral	Basic Metals and Fabricated Metal	Machinery, Nec	Electrical and Optical Equipment	Transport Equipment	Manufacturing, Nec; Recycling	Electricity, Gas and Water Supply	Construction	Sale, Maintenance and Repair of Motor Vehicles and Motorcycles; Retail Sale of Fuel	Wholesale Trade and Commission Trade, Except of Motor Vehicles and Motorcycles	Retail Trade, Except of Motor Vehicles and Motorcycles; Repair of Household Goods	Hotels and Restaurants	Inland Transport	Water Transport	Air Transport	Other Supporting and Auxiliary Transport Activities; Activities of Travel Agencies	Post and Telecommunications	Financial Intermediation	Real Estate Activities	Renting of M&Eq and Other Business Activities	Public Admin and Defence; Compulsory Social Security	Education	Health and Social Work	Other Community, Social and Personal Services	Private Households with Employed Persons	Final consumption expenditure by households	Final consumption expenditure by non-profit organisations serving households (NPISH)	Final consumption expenditure by government	Gross fixed capital formation	Changes in inventories and valuables	Exports	Total output
				CHN	CHN	CHN	CHN	CHN	CHN	CHN	CHN	CHN	CHN	CHN	CHN	CHN	CHN	CHN	CHN	CHN	CHN	CHN	CHN	CHN	CHN	CHN	CHN	CHN	CHN	CHN	CHN	CHN	CHN	CHN	CHN	CHN	CHN	CHN	CHN	CHN	CHN	CHN	CHN	CHN	CHN
				c1	c2	c3	c4	c5	c6	c7	c8	c9	c10	c11	c12	c13	c14	c15	c16	c17	c18	c19	c20	c21	c22	c23	c24	c25	c26	c27	c28	c29	c30	c31	c32	c33	c34	c35	c37	c38	c39	c41	c42	c44
AtB	Agriculture, Hunting, Forestry and Fishing	CHN	c1	49991.3	509.989	61775	14237.3	3232.14	4035.38	1988.82	10.7728	3788.24	3604.22	150.813	49.7888	75.3002	28.4675	20.9594	1042.46	47.2065	17713.6	0	2137.09	442.111	9778.11	19.0635	10.6284	0.08755	1404.89	8.54143	0	17.5326	629.637	0	386.324	139.371	409.538	0	128090	0	2354.68	9212.99	3989.33	4599.41	325931
C	Mining and Quarrying	CHN	c2	821.908	2315.75	567.296	452.172	23.8165	274.256	309.762	25451.7	6430.78	247.683	7848.63	13372.3	991.374	557.566	371.821	98.8424	10689.2	4202.31	0	196.68	40.6883	221.971	643.737	138.145	25.847	35.0334	50.1326	33.5072	254.797	362.71	251.238	693.08	155.243	415.825	0	3426.87	0	0	58.6136	1496.93	6182.74	89710.9
15t16	Food, Beverages and Tobacco	CHN	c3	19194.8	70.2693	25331.5	141.21	3626.38	29.7556	113.677	15.3344	2272.47	152.981	167.565	125.459	84.7918	138.618	60.3309	63.0709	26.5648	449.041	0	2597.72	537.404	16301.6	122.59	31.8421	284.946	85.3051	34.6967	27.9245	10.2306	498.256	41.9699	784.308	224.081	2189.09	0	94327.5	0	0	96.2032	4141.93	10262.6	184664
17t18	Textiles and Textile Products	CHN	c4	459.352	571.885	432.316	55833.1	2444.7	218.376	837.803	160.083	1185.36	1624.9	1110.38	835.27	1111.19	716.68	528.244	1328.38	281.394	1117.71	0	2016.92	417.251	465.227	309.047	79.7453	47.4961	177.982	244.328	352.841	65.032	518.727	3385.57	325.205	377.781	3793.04	0	33109.8	0	0	138.467	2873.68	47699.2	167194
19	Leather, Leather and Footwear	CHN	c5	110.159	46.9778	57.9627	1350.76	11356.5	81.3513	86.3884	15.0669	163.64	540.265	117.662	155.658	135.481	148.327	229.886	384.906	21.4033	162.193	0	48.0231	9.9348	19.1198	35.1165	9.24993	4.87172	28.6658	13.5755	17.1299	6.31866	60.5654	443.047	50.8371	45.8861	92.7196	0	12431.9	0	0	120.244	961.736	12251.5	41815
20	Wood and Products of Wood and Cork	CHN	c6	898.16	413.945	194.496	190.049	47.6859	12310.6	788.687	35.9705	384.175	302.074	846.331	1271.08	545.769	622.702	289.828	2207.53	72.726	12018.9	0	435.412	90.076	96.775	108.048	33.7757	1.81778	52.0932	20.2213	37.241	39.438	252.529	392.405	925.149	218.659	420.148	0	1776.22	0	0	62.7618	0.0167965	2189.7	40593.1
21t22	Pulp, Paper, Paper , Printing and Publishing	CHN	c7	415.811	175.682	3256.32	1107.25	365.753	383.84	13725.9	66.8671	1946.92	815.11	3201.41	649.839	689.001	2674.37	269.259	679.438	164.96	259.463	0	5329.17	1102.48	150.615	311.967	24.2956	21.3528	56.1859	1455.63	1118.4	60.7709	4058.89	3769.08	2915.9	229.503	2705.84	0	1726.3	0	0	75.8005	1032.47	2572.8	59564.7
23	Coke, Refined Petroleum and Nuclear Fuel	CHN	c8	3139.86	2111.22	464.478	651.015	135.65	273.015	410.138	3047.46	6835.16	1257.83	3033.85	5698.07	1051.31	1124.82	505.441	191.625	3250.23	6062.43	0	2109.52	436.409	294.224	7239.68	7298.21	1354.61	351.232	100.299	268.476	194.538	1098.46	829.384	287.871	417.627	736.863	0	2012.26	0	0	17.6856	82.1415	3428.68	67801.8
24	Chemicals and Chemical Products	CHN	c9	14485.2	1599.3	2092.42	9141.44	1097.23	2117.76	3177.88	1085.12	34161.1	16663.4	4152.14	2973.73	1684.71	5678.88	1481.97	822.235	515.385	5885.41	0	1204.74	249.232	355.25	412.956	374.977	65.4506	110.385	102.504	292.43	55.715	694.646	614.685	683.357	10815.6	2278.84	0	9949.66	0	0	277.428	2084.21	12871.3	152309
25	Rubber and Plastics	CHN	c10	2315.22	1466.6	3024.13	1694.06	1174.07	241.847	1242.21	246.787	5024.18	14510.3	2126.18	1494.32	4728.67	12032.1	4123.04	880.985	381.513	2210.21	0	2074.12	429.084	227.826	1283.73	273.131	48.7635	80.448	186.993	39.1626	80.9898	476.072	137.36	115.432	335.401	260.207	0	3936.8	0	0	155.914	1094.39	10762.5	80914.7
26	Other Non-Metallic Mineral	CHN	c11	1659.5	1220.29	1714.2	674.782	122.166	207.049	315.298	441.816	2282.3	723.344	16991.5	6342.65	1456.99	8164.11	1108.56	367.436	461.036	51436.4	0	702.622	145.355	330.653	288.548	73.5401	13.4566	141.393	132.113	180.484	1511.18	919.661	600.88	700.631	293.299	518.861	0	10157.9	0	0	343.125	562.829	5292.78	118599
27t28	Basic Metals and Fabricated Metal	CHN	c12	1323.82	3558.79	1455.89	630.878	273.878	663.218	633.484	735.521	2332.12	1584.2	5620.72	75873.3	26031.9	23851.6	11286.7	1561.41	791.9	38838.2	0	718.014	148.539	171.318	680.612	168.955	35.1709	171.099	412.955	184.313	412.183	1919.11	737.175	356.606	201.272	337.769	0	4586.15	0	0	3320.43	-1961.31	17568	227216
29	Machinery, Nec	CHN	c13	2473.64	2994.37	640.513	1734.62	171.14	312.121	670.841	944.608	1938	763.336	3392.25	5386.96	20983.8	5407.27	8104.44	196.881	2629.67	10006.7	0	2563.36	530.297	137.481	1611.51	1171.05	497.259	264.669	892.342	701.811	485.237	2275.22	533.908	541.817	1445.3	426.364	0	978.618	0	0	40088.2	1514.96	11950	137361
30t33	Electrical and Optical Equipment	CHN	c14	521.906	1784.83	404.75	783.069	143.162	200.093	425.999	686.576	1346.83	654.305	1203.84	2052.57	7518.27	61432.5	2939.07	322.167	2973.25	9711.38	0	4790.21	990.977	419.568	496.762	295.374	111.184	244.345	6668.63	1509.09	653.397	12106.6	768.426	1108.59	350.76	1666.91	0	23801	0	0	19710.8	1385.77	74270.6	246453
34t35	Transport Equipment	CHN	c15	1151.82	1036.04	425.918	276.625	51.9231	152.444	379.691	245.282	437.902	286.699	387.672	1470.67	2015.1	922.608	24680	89.4591	663.89	1098	0	4576.35	946.735	54.3106	4866.69	2023.62	1261.9	288.368	995.721	509.194	549.678	2777.83	1620.24	416.964	85.4012	700.526	0	6837.32	0	0	26308.7	2282.64	6514.98	99389
36t37	Manufacturing, Nec; Recycling	CHN	c16	180.843	121.676	133.982	197.904	34.2453	52.7862	565.307	40.5958	148.58	116.22	319.95	2408.33	359.973	318.871	105.457	218.28	45.4169	408.817	0	279.569	57.8359	96.6646	60.8638	20.1268	7.97269	12.8077	54.5615	173.912	70.5413	195.629	506.215	247.69	72.4231	437.076	0	2516.95	0	0	772.636	678.567	11954.8	23994.1
E	Electricity, Gas and Water Supply	CHN	c17	2848.6	4759.05	1615.02	2110.37	156.896	712.597	1271.39	1600.4	7301.56	1668.69	5350.96	9796.58	2614.91	2199.63	1170.6	269.268	3530.77	3177.46	0	2453.49	507.566	1434.55	1643.17	115.271	63.0663	150.54	975.7	738.277	432.594	1138.73	1184.74	2289.24	630.246	779.11	0	10076.8	0	0	49.573	38.9756	506.862	77363.3
F	Construction	CHN	c18	532.053	127.83	54.1696	70.2295	11.8434	12.5346	28.7769	31.1441	96.9939	34.7021	85.8295	121.11	88.6786	77.9178	79.5768	23.0307	86.209	273.109	0	1057.13	218.695	952.167	1538.78	89.9553	36.0347	126.064	659.989	1248.4	2813.66	1289.76	1702.16	3488.39	851.545	1003.87	0	0	0	0	274762	0	788.6	294463
50	Sale, Maintenance and Repair of Motor Vehicles and Motorcycles; Retail Sale of Fuel	CHN	c19	0	0	0	0	0	0	0	0	0	0	0	0	0	0	0	0	0	0	0	0	0	0	0	0	0	0	0	0	0	0	0	0	0	0	0	0	0	0	0	0	0	0
51	Wholesale Trade and Commission Trade, Except of Motor Vehicles and Motorcycles	CHN	c20	7460.95	2001.27	8146.85	6370.4	2427.15	1650.01	3288.25	2337.08	5859.33	2635.64	5140.33	8155.86	4380.9	8676.23	3429.47	976.218	3116.32	10955.6	0	4745.98	981.826	3408.34	1340.73	727.349	326.235	258.899	1419.32	645.981	397.088	2945.64	1718.18	1427.2	1642.29	2035.39	0	30650.4	0	0	9215.82	1578.69	18227.7	170701
52	Retail Trade, Except of Motor Vehicles and Motorcycles; Repair of Household Goods	CHN	c21	1543.49	414.015	1685.38	1317.88	502.118	341.346	680.258	483.484	1212.15	545.25	1063.41	1687.25	906.302	1794.9	709.474	201.956	644.69	2266.45	0	981.826	203.116	705.101	277.365	150.471	67.4901	53.5598	293.623	133.638	82.1478	609.381	355.449	295.253	339.749	421.073	0	6340.82	0	0	1906.53	326.592	3770.87	35313.9
H	Hotels and Restaurants	CHN	c22	514.684	697.937	570.083	1010.76	135.615	176.265	595.339	133.499	785.141	321.868	943.015	936.174	1238.24	1261.85	308.744	114.88	255.368	1350.51	0	4290.65	887.629	620.983	1019.98	97.371	289.726	1056.69	292.285	2475.41	984.167	2399.29	6048.9	1476.82	350.998	866.364	0	32969.1	0	0	0	0	3534.76	71011.1
60	Inland Transport	CHN	c23	3868.25	2583.53	2860.18	1932.62	415.938	821.451	1202.61	1563.58	3213.02	1393.17	3705.88	5276.23	2427.02	2820.04	1208.41	354.758	1963.58	5110.79	0	1890.38	391.073	692.926	4577.6	5541.07	876.779	1676.32	312.678	1272.18	385.099	1290.35	2309.69	1300.64	239.944	710.293	0	14137.1	0	4757.26	798.187	256.225	3156.87	89293.7
61	Water Transport	CHN	c24	1519.38	746.167	1406.11	879.117	231.61	664.464	865.568	1966.09	1825.82	683.198	2216.22	3849.11	1316.72	1623.14	810.642	205.661	1249.23	3908.22	0	1541.3	318.857	300.139	403.415	2496.45	36.2072	280.204	116.278	125.116	144.221	457.294	265.514	290.135	91.7827	245.804	0	3482.38	0	13.9929	1018.2	118.266	4550.08	42262.1
62	Air Transport	CHN	c25	79.7699	111.217	145.671	168.998	39.9382	38.7666	60.2766	28.7738	228.384	115.8	131.173	156.973	346.899	535.08	169.291	22.3968	27.0727	132.104	0	911.099	188.484	55.4571	51.4414	49.5622	557.079	558.959	232.307	708.661	183.953	893.859	1154.34	532.018	86.3541	215.565	0	523.301	0	0	472.405	22.8418	3969.89	13906.2
63	Other Supporting and Auxiliary Transport Activities; Activities of Travel Agencies	CHN	c26	1288.09	65.4483	70.7032	39.5879	6.13242	7.67681	28.1024	61.1542	84.3358	20.7266	225.75	157.517	44.8833	75.772	21.2446	17.0301	79.1202	2762.37	0	1064.88	220.297	68.4084	473.634	486.657	89.9068	1930.33	41.5945	71.5586	43.1697	141.327	768.598	151.117	10.1224	298.53	0	6332.1	0	0	22.8067	23.4127	1553.29	18847.4
64	Post and Telecommunications	CHN	c27	433.835	817.019	576.435	826.322	399.735	168.465	172.929	257.684	927.495	425.473	698.936	2019.97	1335.36	1771.92	849.324	177.231	386.77	7541.63	0	2793.46	577.899	428.937	674.814	214.379	129.431	131.539	724.46	2996.06	324.033	1134.22	3212.5	943.106	410.39	948.163	0	9317.9	0	0	2045.88	0	1600.82	48394.5
J	Financial Intermediation	CHN	c28	4570.4	1417.48	1379.25	1631.55	185.609	414.126	879.805	732.695	1808.69	918.741	3009.47	2526.81	1977.52	2665.07	821.951	178.42	2145.56	2042.99	0	9453.94	1955.79	1253.05	4109.02	1978.02	697.003	520.852	434.387	6186.02	5852.9	2514.27	2900.52	227.577	109.9	987.215	0	14390.8	0	0	0	0	168.432	83045.8
70	Real Estate Activities	CHN	c29	98.3546	53.7098	177.215	343.711	64.3991	77.7953	79.4526	32.1912	171.183	210.44	92.7041	188.929	179.445	609.632	96.0611	87.7783	21.1084	41.5496	0	3249.95	672.334	476.407	159.402	21.1251	40.7929	72.7536	428.214	3688.25	721.276	782.189	7283.81	356.972	141.654	1318.28	0	45881.9	0	0	9409.72	0	-0.00378	77330.7
71t74	Renting of M&Eq and Other Business Activities	CHN	c30	2875.34	1403.1	2925.5	2151.12	327.053	296.471	538.086	516.37	2232.36	687.15	1086.08	1437.75	1462	3615.95	1369.13	245.186	499.567	5798.66	0	5525.87	1143.17	1098.38	718.178	168.536	755.061	301.975	609.015	2217.01	2571.22	3220.37	1554.03	908.014	236.269	904.36	0	2207.97	0	36478.9	1152.31	0	8066.59	99304.1
L	Public Admin and Defence; Compulsory Social Security	CHN	c31	0	0	0	0	0	0	0	0	0	0	0	0	0	0	0	0	0	0	0	0	0	0	0	0	0	0	0	0	0	0	0	0	0	0	0	0	0	96542.4	0	0	211.867	96754.3
M	Education	CHN	c32	192.822	164.899	70.176	96.1407	12.9094	17.6237	58.0926	37.6165	114.086	49.4517	100.913	165.292	130.348	104.899	79.2574	12.2287	72.5457	207.661	0	305.29	63.157	105.311	217.666	32.1452	22.4767	21.2675	65.4841	346.823	50.7604	204.95	516.238	170.888	106.385	77.8286	0	21981.2	0	41271.3	0	0	149.464	67395.6
N	Health and Social Work	CHN	c33	90.1375	149.059	178.927	54.9985	163.881	24.1359	37.9934	33.0206	100.936	11.6928	56.7084	196.761	132.251	60.1001	101.061	9.73406	84.4801	74.4316	0	18.4579	3.8185	17.0682	152.09	17.4068	10.0216	2.57578	6.07975	189.107	3.95612	152.44	173.725	196.533	96.6639	67.5111	0	16733	0	24828.4	0	0	103.876	44333.1
O	Other Community, Social and Personal Services	CHN	c34	636.799	574.262	465.257	573.908	134.557	117.684	260.086	429.188	868.704	217.002	611.921	1169.74	602.121	710.245	298.453	60.4769	794.383	322.098	0	2497.6	516.693	215.615	191.299	67.9115	59.4089	147.034	506.907	439.36	140.831	1412.78	720.289	949.442	207.759	1946.95	0	25431.5	0	8036.56	0	0	8687.03	61021.8
P	Private Households with Employed Persons	CHN	c35	0	0	0	0	0	0	0	0	0	0	0	0	0	0	0	0	0	0	0	0	0	0	0	0	0	0	0	0	0	0	0	0	0	0	0	0	0	0	0	0	0	0
AtB	Agriculture, Hunting, Forestry and Fishing	Imports	c1	1596.86	55.489	1577.19	400.862	92.9048	462.588	105.831	1.7205	148.257	426.974	8.38451	6.29887	7.0721	4.38332	3.07338	68.3347	5.83585	1056.27	0	165.179	34.1715	135.587	1.99677	1.20818	0.152509	39.9743	0.819256	0.469049	1.72798	30.898	0.76405	20.023	5.58969	26.0877	0	1121.32	0	23.5678	6.49957	0	0	0
C	Mining and Quarrying	Imports	c2	24.3136	372.819	20.2243	21.0424	0.690976	2.5279	7.56438	9629.49	1149.03	19.9227	580.461	3495.87	165.363	142.802	52.8655	3.83039	236.117	478.945	0	3.83485	0.793332	9.35766	62.0815	11.5204	1.02928	3.85416	1.05123	0.817317	3.46043	30.5484	7.25573	5.78235	6.85224	9.81607	0	33.3603	0	0.677261	14.7997	0	0	0
15t16	Food, Beverages and Tobacco	Imports	c3	463.451	3.95448	539.3	18.5203	89.3066	3.13227	5.72881	2.16677	92.9444	22.6025	7.41082	6.44112	3.86751	10.1791	3.22636	2.50016	1.86785	17.0932	0	26.4264	5.46698	332.127	2.88244	1.08585	6.9114	2.45922	1.09506	1.93077	1.42812	13.3023	2.20205	19.1766	17.9016	44.5912	0	3808.12	0	4.99494	5.18524	0	0	0
17t18	Textiles and Textile Products	Imports	c4	58.3528	27.3391	43.763	9765.97	566.68	21.6219	116.875	4.74449	138.496	257.368	130.006	54.9879	132.208	58.5241	50.7371	228.299	6.20813	106.618	0	54.2873	11.2307	28.0134	15.2207	4.17897	1.57739	15.8432	13.8236	7.24663	1.89546	38.1489	579.896	47.4413	43.3028	614.942	0	1374.9	0	1.5356	4.94261	0	0	0
19	Leather, Leather and Footwear	Imports	c5	8.39198	4.27956	3.55924	133.455	1961.04	10.2659	6.17741	1.45168	10.3441	79.7949	12.1282	5.21414	8.28375	6.70491	28.2986	60.9781	1.91594	7.36676	0	1.56144	0.323014	0.600691	3.65997	0.621387	0.352119	4.4878	0.412443	0.84022	0.138082	4.9971	65.1039	4.7132	2.49255	4.67702	0	734.655	0	0.150619	1.04932	0	0	0
20	Wood and Products of Wood and Cork	Imports	c6	41.1539	18.7324	9.24988	11.3006	2.23886	556.037	39.7005	1.78205	16.2356	14.8109	36.2417	57.8757	25.1489	29.4875	13.3692	99.8425	3.55915	537.032	0	20.8513	4.31363	4.41682	5.0612	1.59988	0.127764	2.40288	1.28788	2.36025	2.02887	12.4605	19.2275	42.4788	9.82862	20.7207	0	40.4551	0	0.404318	8.93556	0	0	0
21t22	Pulp, Paper, Paper , Printing and Publishing	Imports	c7	46.8672	18.8291	366.526	146.39	50.65	53.4657	1891.95	7.27015	238.952	107.284	454.998	90.9692	74.7407	452.472	32.2881	93.5098	15.0951	48.0706	0	188.943	39.0876	20.1678	23.1153	2.41886	3.5434	5.43883	92.1478	96.1753	12.5581	330.954	157.395	221.194	12.0432	252.887	0	115.144	0	13.7747	103.354	0	0	0
23	Coke, Refined Petroleum and Nuclear Fuel	Imports	c8	281.204	187.363	35.7704	53.7658	10.1	23.8513	37.4699	281.67	609.077	84.5057	269.027	513.212	90.0056	82.8602	39.5332	15.796	280.596	550.841	0	190.94	39.5008	25.3065	664.43	672.742	125.37	32.2822	9.40922	24.9228	17.5362	103.22	75.443	24.7225	35.8816	68.0959	0	200.25	0	2.70223	142.94	0	0	0
24	Chemicals and Chemical Products	Imports	c9	3302.94	339.319	459.029	2035.82	242.869	482.826	713.941	222.444	7803.69	3833.42	897.273	600.513	352.985	1270.13	322.934	182.705	88.2875	1249.49	0	245.745	50.8386	66.6774	27.8733	22.1865	2.80362	21.8449	20.4808	60.9071	9.70129	137.619	121.119	146.629	2487.4	505.337	0	2500.31	0	2.83383	76.6394	0	0	0
25	Rubber and Plastics	Imports	c10	111.548	66.004	139.367	91.5765	57.5043	13.731	74.8965	9.21819	245.265	666.26	99.3182	82.4327	221.362	566.663	192.598	41.4263	16.1749	107.414	0	94.8132	19.6145	9.16701	51.4637	5.49071	1.22748	3.59023	11.4093	2.93275	3.96908	25.975	7.4085	7.40078	22.9814	15.4885	0	450.895	0	1.01292	102.257	0	0	0
26	Other Non-Metallic Mineral	Imports	c11	32.9716	24.8381	32.343	13.0162	3.3654	4.17507	6.34771	10.674	49.7833	15.68	326.892	136.196	28.7558	165.328	21.8448	6.93343	8.70548	976.581	0	15.0088	3.10494	5.8321	5.46629	1.46917	0.3956	2.789	3.68217	3.72801	29.1132	18.6554	11.1589	13.3326	6.9653	10.2237	0	74.231	0	1.17219	34.1191	0	0	0
27t28	Basic Metals and Fabricated Metal	Imports	c12	132.476	359.501	144.622	65.4771	27.645	67.43	72.5588	77.0091	233.698	160.147	561.244	7824.53	2657.31	2455.17	1162.48	157.269	79.7672	3923.16	0	82.0651	16.9772	15.9281	65.4179	14.8993	4.31843	17.782	46.6122	19.34	41.5043	195.105	71.6909	36.9343	21.3611	39.5173	0	243.655	0	10.0944	1096.41	0	0	0
29	Machinery, Nec	Imports	c13	172.24	220.265	46.8122	114.359	12.3669	22.7638	49.4274	70.6706	148.031	57.5589	240.541	378.495	1461.23	679.495	545.436	14.6068	211.015	763.691	0	201.486	41.6826	11.5155	107.349	79.9693	33.9533	19.9285	100.833	53.6535	36.4595	203.701	37.73	48.3711	103.674	37.9866	0	476.366	0	5.87689	20447.8	0	0	0
30t33	Electrical and Optical Equipment	Imports	c14	144.001	634.509	140.702	261.196	49.4724	67.3534	157.927	247.267	580.255	248.397	414.46	647.439	2365.98	28349.3	863.437	145.846	1120.29	3092.95	0	1768.37	365.833	91.4612	139.257	92.8815	39.5608	82.4273	2358.09	562.007	136.377	3417.77	300.081	528.862	181.371	592.397	0	3581.79	0	3.3068	21589.1	0	0	0
34t35	Transport Equipment	Imports	c15	184.017	67.066	24.7169	23.9124	4.74201	8.60426	24.0335	14.6916	29.8765	22.3891	28.7807	133.375	154.1	217.734	1702.89	9.90323	48.9492	101.199	0	248.265	51.3599	4.82209	445.052	396.498	249.559	16.5344	66.1707	33.063	27.7598	164.408	85.128	32.2546	6.89395	50.9179	0	838.416	0	3.88857	5386.84	0	0	0
36t37	Manufacturing, Nec; Recycling	Imports	c16	31.3747	36.2489	19.2472	55.9032	10.9334	13.0547	23.9849	10.8625	48.9254	24.2216	40.0695	98.3032	63.0823	148.827	36.6955	31.2311	43.3614	164.667	0	48.1845	9.96817	12.9191	10.3222	4.17216	1.97904	3.6847	32.4633	24.1498	9.92127	45.6354	69.3382	46.6505	19.5585	63.6075	0	1063.58	0	2.65066	184.001	0	0	0
E	Electricity, Gas and Water Supply	Imports	c17	5.97063	6.67785	3.689	4.15991	0.633399	1.13969	1.96196	30.2416	11.2598	2.44475	6.38246	16.9574	8.32103	9.99844	3.86318	0.490586	6.23064	9.72191	0	13.1815	2.72695	2.07503	2.5174	0.774368	0.604054	0.755598	2.46111	2.20511	1.92833	5.64311	2.48329	3.42303	1.0601	5.6743	0	73.8357	0	9.02799	41.7877	0	0	0
F	Construction	Imports	c18	4.40601	4.2697	2.66245	2.37748	0.433723	2.10123	1.055	1.63617	4.43466	1.61256	5.91957	10.0149	11.7167	38.9981	5.35632	0.858802	4.29306	24.7289	0	11.364	2.35093	3.84449	5.23065	0.823767	0.641946	0.800026	6.80989	5.18842	10.0888	10.3031	6.11364	10.7706	2.81934	4.31259	0	10.9904	0	2.68711	805.082	0	0	0
50	Sale, Maintenance and Repair of Motor Vehicles and Motorcycles; Retail Sale of Fuel	Imports	c19	2.01391	1.4364	1.34102	1.39078	0.308835	0.233238	0.604538	1.08204	2.11935	0.762188	1.16934	2.87651	1.62545	2.4127	1.44848	0.138461	1.85905	1.65691	0	6.72161	1.39054	0.590537	0.646809	0.244906	0.235892	0.369851	0.750639	0.757798	0.570597	2.44674	0.875967	1.27842	0.275478	3.4763	0	44.5049	0	5.74482	3.73126	0	0	0
51	Wholesale Trade and Commission Trade, Except of Motor Vehicles and Motorcycles	Imports	c20	22.3318	12.7811	14.4562	40.8219	17.5606	4.21247	10.2051	476.446	69.1654	14.4057	20.7415	34.6604	17.9819	58.2093	9.45665	3.14965	17.4739	31.511	0	28.4816	5.89215	6.78027	5.81673	1.88873	1.21182	1.92169	8.58205	5.33133	2.66144	28.3499	7.3782	7.3583	7.77019	19.6709	0	235.881	0	21.1794	140.913	0	0	0
52	Retail Trade, Except of Motor Vehicles and Motorcycles; Repair of Household Goods	Imports	c21	7.57755	3.1399	6.5629	22.6513	29.2255	2.60756	4.51098	1.7117	8.44512	4.31367	5.76646	16.5009	7.93061	29.5363	4.2421	2.33299	2.71996	17.985	0	7.20041	1.48959	2.98912	2.85381	2.09423	0.859349	0.654234	3.59886	2.62973	1.80405	11.8232	4.24307	2.38859	1.70878	5.00405	0	78.1918	0	3.55939	70.2777	0	0	0
H	Hotels and Restaurants	Imports	c22	5.34199	1.67929	6.36616	2.37151	1.08567	0.445841	1.83283	0.429023	2.5188	0.816262	2.4991	4.78295	2.91312	3.14694	0.883814	0.294621	0.79113	3.78291	0	9.32305	1.92869	4.2945	2.21576	0.296658	0.716759	2.02686	0.952942	5.12951	2.24208	5.79554	11.7159	3.56519	0.862785	3.00335	0	44.6861	0	2.5294	0.206315	0	0	0
60	Inland Transport	Imports	c23	21.8635	17.5903	16.0592	11.2362	2.31074	4.51632	6.76143	446.271	51.3185	8.08469	22.3553	34.0661	14.6269	16.0239	9.03272	1.96486	18.6678	28.7931	0	11.6084	2.40152	4.27741	27.4288	30.7662	5.42176	9.1367	1.87731	7.29093	2.45162	7.83111	13.0096	7.24468	1.44068	4.55359	0	69.0331	0	21.4923	17.7668	0	0	0
61	Water Transport	Imports	c24	18.3692	8.93839	17.0125	10.4312	2.79485	8.00425	10.4338	23.5911	22.0202	8.2225	26.7368	46.0684	15.6723	18.9673	9.74893	2.45791	14.7725	46.6906	0	18.4591	3.81872	3.62747	4.91116	30.0722	0.467084	3.37979	1.3727	1.54021	1.75746	5.45795	3.23518	3.48594	1.1098	2.96238	0	112.447	0	0.507719	0.0103724	0	0	0
62	Air Transport	Imports	c25	7.62943	10.0238	13.263	15.0342	3.61234	3.49715	5.45115	2.63875	20.6247	10.4248	11.865	14.2186	30.9359	46.8673	16.5511	2.01402	2.49763	12.0037	0	81.424	16.8446	5.04854	5.17795	5.17504	50.6441	50.0281	20.3517	63.1501	16.5449	79.0045	102.93	47.4102	7.76082	19.3678	0	378.629	0	0.283464	8.07261	0	0	0
63	Other Supporting and Auxiliary Transport Activities; Activities of Travel Agencies	Imports	c26	1.58406	1.0135	1.4507	1.18332	0.278771	0.437766	0.634359	0.941831	1.84358	0.761756	1.57204	2.66173	1.96411	2.98018	1.97631	0.196826	0.825745	2.94975	0	4.24296	0.877761	0.484246	1.10399	1.82664	1.99452	1.83469	0.862086	2.44301	0.877588	3.25841	3.82228	1.85783	0.349105	1.07399	0	18.7907	0	1.0085	8.17019	0	0	0
64	Post and Telecommunications	Imports	c27	15.6037	22.5424	19.0104	23.7644	10.3237	4.68019	5.43554	7.57337	26.9528	11.6611	19.4378	52.3058	36.6183	79.3226	23.2714	4.83283	11.2238	190.691	0	79.8827	16.5257	12.3373	17.7402	5.59632	4.246	3.85613	20.1377	76.0448	11.9856	35.2031	80.4024	25.0141	10.5123	26.7549	0	197.698	0	9.38839	31.5506	0	0	0
J	Financial Intermediation	Imports	c28	47.5908	40.0489	22.001	30.8644	3.44967	6.95508	11.6782	13.8914	33.3048	12.1797	34.5855	25.3511	16.7173	27.8227	15.8947	3.16944	36.1676	139.621	0	247.745	51.2523	44.4872	255.949	100.116	32.5866	28.2415	21.3985	92.9501	41.5501	196.743	77.7426	20.7738	7.40217	65.4201	0	511.429	0	6.74656	0.453762	0	0	0
70	Real Estate Activities	Imports	c29	0.748705	0.54831	0.350103	0.43801	0.0573484	0.175455	0.167215	0.181696	0.478029	0.227307	0.461462	0.353052	0.252276	0.454235	0.23819	0.0587323	0.462196	2.05796	0	3.32378	0.687612	0.689698	3.41281	1.27444	0.427969	0.3753	0.350687	1.3398	0.874318	2.69138	1.19704	0.658629	0.193572	0.935002	0	6.11075	0	0.125679	30.413	0	0	0
71t74	Renting of M&Eq and Other Business Activities	Imports	c30	310.047	144.232	325.043	235.407	36.2805	32.4457	60.5526	52.4059	241.905	73.2136	117.142	154.332	155.314	401.961	144.728	26.873	54.9177	612.619	0	603.441	124.837	120.087	73.2608	15.648	71.6565	33.2504	57.1973	230.431	282.825	342.472	166.243	78.5984	24.2457	103.033	0	77.1839	0	404.257	101.533	0	0	0
L	Public Admin and Defence; Compulsory Social Security	Imports	c31	12.3468	4.92984	9.72393	6.15187	1.13772	6.77756	21.349	3.03296	8.68069	8.53577	9.75459	89.8752	11.2607	10.4282	4.16334	1.42356	2.93506	22.088	0	18.8333	3.89614	3.11526	2.39996	0.875394	1.58069	1.06608	1.78738	5.26805	5.80506	8.91207	4.39661	3.26305	1.00529	5.70659	0	45.354	0	405.671	3.70729	0	0	0
M	Education	Imports	c32	0.398733	0.189435	0.356712	0.265633	0.0461306	0.104473	0.128667	0.0756995	0.298513	0.148077	0.167559	0.223209	0.228741	0.411384	0.16963	0.0399723	0.106913	0.752661	0	0.808993	0.167361	0.140939	0.176278	0.0563859	0.0810971	0.053191	0.0828401	0.273222	0.279735	0.453177	0.249201	0.136867	0.0407464	0.21789	0	1.35964	0	0.65985	0.9888	0	0	0
N	Health and Social Work	Imports	c33	2.79856	4.31094	4.98281	2.0912	4.32893	0.770543	1.1478	1.02549	3.49254	0.646276	1.79797	5.56576	3.99739	3.65661	3.02288	0.321467	2.92442	3.97372	0	1.27283	0.263336	0.547667	4.03222	0.483392	0.318478	0.140265	0.67146	5.06768	0.284704	4.51074	4.73062	5.42848	2.76558	2.06256	0	35.8315	0	49.8936	2.25623	0	0	0
O	Other Community, Social and Personal Services	Imports	c34	31.7603	31.2194	39.1472	39.1664	9.57558	9.578	20.9301	18.9825	52.9911	15.818	46.2781	74.1496	41.2068	55.5871	20.4874	5.71487	31.0365	57.0396	0	99.2279	20.5278	15.6613	11.5835	2.95099	5.69295	6.96107	40.587	50.9778	21.0992	110.846	76.4367	75.0278	19.2134	109.752	0	563.149	0	236.551	2.07383	0	0	0
P	Private Households with Employed Persons	Imports	c35	0.0933524	0.0027461	0.112023	0.0306424	0.00703914	0.000824971	0.00406818	0.00218079	0.00909647	0.000975226	0.00237107	0.00574815	0.00255534	0.00285065	0.00132942	0.00140933	0.00379719	0.0244648	0	0.0152794	0.00316136	0.00941458	0.00101837	0.000372485	0.000287785	0.00362989	0.00136959	0.00125239	0.000540536	0.00529455	0.00205246	0.00321422	0.000773216	0.00778943	0	0.122314	0	0.0119619	0.000566812	0	0	0
	Total intermediate consumption	TOT	r60	134847	38835.7	128404	122336	32821.8	28997.4	39218.2	55148.8	109613	60001.5	79632	172719	96838	187869	72974	14630.7	40350.2	221936	0	79163.3	16377	41958.5	38096.6	25794.3	8491.15	11214.6	21441.2	30380.3	20339.9	55066.5	48678.4	27086.8	24034.3	32956.2	0	599284	0	215543	452088	24585.3	0	0
	taxes less subsidies on products		r99	0	0	0	0	0	0	0	0	0	0	0	0	0	0	0	0	0	0	0	0	0	0	0	0	0	0	0	0	0	0	0	0	0	0	0	0	0	0	0	0	0	0
	Cif/ fob adjustments on exports		r61	0	0	0	0	0	0	0	0	0	0	0	0	0	0	0	0	0	0	0	0	0	0	0	0	0	0	0	0	0	0	0	0	0	0	0	0	0	0	0	0	0	0
	Direct purchases abroad by residents		r62	0	0	0	0	0	0	0	0	0	0	0	0	0	0	0	0	0	0	0	0	0	0	0	0	0	0	0	0	0	0	0	0	0	0	0	0	0	0	0	0	0	0
	Purchases on the domestic territory by non-residents		r63	0	0	0	0	0	0	0	0	0	0	0	0	0	0	0	0	0	0	0	0	0	0	0	0	0	0	0	0	0	0	0	0	0	0	0	0	0	0	0	0	0	0
	Value added at basic prices		r64	190669	50702.9	56009.5	44086.1	8739.93	11473.5	20124.4	12197.6	42013.4	20566.3	38683.2	53644.9	40012.1	56096.9	26057.3	9289.34	36843.7	71666.5	0	91294.2	18886.5	28998.4	51067.1	16364.3	5381.29	7612.04	26735.8	52598.5	56967.5	43853.2	47967	40216.5	20124.7	27910.1	0	0	0	0	0	0	0	0
	International Transport Margins			415.041	172.275	250.387	771.924	253.217	122.222	222.121	455.413	682.64	346.889	283.44	851.815	510.492	2487.87	357.715	74.0735	169.403	860.158	0	243.553	50.3852	54.2499	130.042	103.584	33.73	20.6989	217.545	67.0479	23.3438	384.336	108.813	92.288	174.076	155.541	0	1202.32	0	1.54185	4062.29	0	0	0
	Output at basic prices		r69	325931	89710.9	184664	167194	41815	40593.1	59564.7	67801.8	152309	80914.7	118599	227216	137361	246453	99389	23994.1	77363.3	294463	0	170701	35313.9	71011.1	89293.7	42262.1	13906.2	18847.4	48394.5	83045.8	77330.7	99304.1	96754.3	67395.6	44333.1	61021.8	0	0	0	0	0	0	0	0

## Sheet: 2002
Input-Output Table for 2002
in current prices
(industry-by-industry)				AtB	C	15t16	17t18	19	20	21t22	23	24	25	26	27t28	29	30t33	34t35	36t37	E	F	50	51	52	H	60	61	62	63	64	J	70	71t74	L	M	N	O	P
(millions of US$)				Agriculture, Hunting, Forestry and Fishing	Mining and Quarrying	Food, Beverages and Tobacco	Textiles and Textile Products	Leather, Leather and Footwear	Wood and Products of Wood and Cork	Pulp, Paper, Paper , Printing and Publishing	Coke, Refined Petroleum and Nuclear Fuel	Chemicals and Chemical Products	Rubber and Plastics	Other Non-Metallic Mineral	Basic Metals and Fabricated Metal	Machinery, Nec	Electrical and Optical Equipment	Transport Equipment	Manufacturing, Nec; Recycling	Electricity, Gas and Water Supply	Construction	Sale, Maintenance and Repair of Motor Vehicles and Motorcycles; Retail Sale of Fuel	Wholesale Trade and Commission Trade, Except of Motor Vehicles and Motorcycles	Retail Trade, Except of Motor Vehicles and Motorcycles; Repair of Household Goods	Hotels and Restaurants	Inland Transport	Water Transport	Air Transport	Other Supporting and Auxiliary Transport Activities; Activities of Travel Agencies	Post and Telecommunications	Financial Intermediation	Real Estate Activities	Renting of M&Eq and Other Business Activities	Public Admin and Defence; Compulsory Social Security	Education	Health and Social Work	Other Community, Social and Personal Services	Private Households with Employed Persons	Final consumption expenditure by households	Final consumption expenditure by non-profit organisations serving households (NPISH)	Final consumption expenditure by government	Gross fixed capital formation	Changes in inventories and valuables	Exports	Total output
				CHN	CHN	CHN	CHN	CHN	CHN	CHN	CHN	CHN	CHN	CHN	CHN	CHN	CHN	CHN	CHN	CHN	CHN	CHN	CHN	CHN	CHN	CHN	CHN	CHN	CHN	CHN	CHN	CHN	CHN	CHN	CHN	CHN	CHN	CHN	CHN	CHN	CHN	CHN	CHN	CHN	CHN
				c1	c2	c3	c4	c5	c6	c7	c8	c9	c10	c11	c12	c13	c14	c15	c16	c17	c18	c19	c20	c21	c22	c23	c24	c25	c26	c27	c28	c29	c30	c31	c32	c33	c34	c35	c37	c38	c39	c41	c42	c44
AtB	Agriculture, Hunting, Forestry and Fishing	CHN	c1	53469.1	335.805	62198	15316.2	3356.73	4411.83	1948.8	13.6859	3669.44	3893.89	87.3254	40.553	77.2662	31.6523	18.3357	1229.69	59.0443	23854.9	0	2538.62	525.179	11058	22.4667	9.54044	0.09633	1529.4	11.8316	0	13.296	477.597	0	444.041	131.955	493.337	0	129242	0	2659.69	10570.9	3913.15	5694.93	343348
C	Mining and Quarrying	CHN	c2	783.931	1825.16	475.983	401.315	18.0991	249.12	265.611	27818.9	5968.16	206.592	6615.41	12639.4	942.959	496.093	374.414	89.4549	10499.3	4233.67	0	171.569	35.4935	206.324	551.15	105.211	17.8583	11.554	54.8785	26.5763	247.141	324.321	227.393	621.028	115.971	413.378	0	3348.17	0	0	32.0851	3059.5	7369.12	90842.3
15t16	Food, Beverages and Tobacco	CHN	c3	20477.4	61.5416	27991.9	125.294	3806.23	24.442	99.2881	15.732	2419.65	135.176	104.244	110.503	65.1822	117.547	40.5118	67.3621	25.113	459.955	0	2484.75	514.034	19325.3	141.217	34.0256	295.064	37.3657	41.7842	23.7733	6.37121	485.842	28.5874	899.623	196.136	2636.06	0	96861.9	0	0	34.3692	3211.94	10949.4	194355
17t18	Textiles and Textile Products	CHN	c4	336.472	598.188	439.797	61650.4	2180.1	171.949	723.345	233.287	965.924	800.624	1054.97	931.234	1300.98	851.253	568.34	1450.06	349.54	1369.14	0	2224.72	460.24	534.751	349.997	97.3411	55.0848	181.3	303.472	419.474	70.3835	578.575	4317.23	364.693	364.343	5026.37	0	35544.9	0	0	73.0033	144.429	52281.5	179367
19	Leather, Leather and Footwear	CHN	c5	66.339	13.5495	32.066	1376.63	13040.4	44.882	64.4655	4.88119	142.856	622.193	48.8633	34.9173	68.8019	90.7237	250.316	471.172	12.0589	104.638	0	21.3444	4.41562	6.54081	21.8199	8.06277	2.48519	28.3063	10.6841	9.07966	2.70239	49.0608	540.902	44.1372	35.3874	73.0319	0	13640.9	0	0	67.4144	49.5743	13443.7	44549.2
20	Wood and Products of Wood and Cork	CHN	c6	943.037	381.456	184.207	189.098	40.7762	12706.8	830.434	38.8008	356.989	309.571	886.899	1299.88	581.698	645.825	295.782	2348.99	69.3643	13472.5	0	450.524	93.2023	94.3279	86.9491	36.5257	0.68162	47.9863	16.4547	28.8797	35.2035	229.539	388.055	981.137	204.538	430.595	0	1636.97	0	0	6.52374	49.7463	2615.45	43015.3
21t22	Pulp, Paper, Paper , Printing and Publishing	CHN	c7	430.341	177.908	3192.33	1199.36	381.825	400.064	14035.7	87.6252	2009.76	813.722	2808.73	651.104	779.535	2962.49	280.888	761.735	194.805	247.466	0	5635.32	1165.81	146.019	335.848	23.6263	19.8252	49.4387	1786.54	1108.01	52.7581	4374.01	4000.97	3107.23	191.979	3025.87	0	1650.07	0	0	25.1234	1188.03	3149.27	62451.2
23	Coke, Refined Petroleum and Nuclear Fuel	CHN	c8	3389.49	2254.47	488.166	706.457	147.122	314.654	443.294	4191.48	8267.44	1330.74	3265.58	6541.79	1208.63	1286.18	598.522	237.547	3862.21	7165.29	0	2334.67	482.987	348.085	8069.37	9342.1	1559.53	331.507	110.762	293.231	238.664	1318.04	900.193	322.526	385.612	632.372	0	2351.35	0	0	7.46323	-244.577	4369.45	78852.4
24	Chemicals and Chemical Products	CHN	c9	15184.4	1584.99	2261.91	9715.85	1232.23	2486.94	3594.48	1471.88	38859.8	18407.1	4670.43	3264.93	2024.93	6435.35	1916.8	940.666	579.035	7393.4	0	1191.9	246.575	392.76	435.456	460.22	70.3702	103.574	119.166	323.043	56.8215	698.98	664.758	718.809	10753.6	2700.79	0	10567.9	0	0	190.691	1794.95	14631.7	168147
25	Rubber and Plastics	CHN	c10	2395.06	1339.17	3159.27	1775.6	1155.97	255.397	1294.77	287.714	5343.64	15157.1	1978.25	1483.25	5470.2	13332.1	4793.88	982.147	422.298	2436.78	0	2255.95	466.701	240.687	1216.31	305.688	46.0109	66.1373	218.265	30.7763	91.0871	504.172	125.242	111.013	303.572	228.398	0	3814.48	0	0	102.702	999.973	11801.3	85991
26	Other Non-Metallic Mineral	CHN	c11	1822.49	1145.31	1794.54	707.282	114.039	171.05	269.341	494.43	2101.57	754.313	15394.1	6726.79	1491.17	9608.67	1251.73	426.711	427.833	53672.8	0	446.17	92.3016	362.455	257.369	75.8257	10.3041	114.08	153.113	184.209	1691.44	938.197	467.913	733.76	256.002	515.061	0	10298.6	0	0	221.968	-1972.48	5303.23	118524
27t28	Basic Metals and Fabricated Metal	CHN	c12	1229.59	3204.43	1378.01	580.907	249.641	650.107	600.028	899.308	2261.48	1546.96	5140.4	74464.4	27626.7	24385.2	12510.6	1610.07	792.074	42044.4	0	616.262	127.49	159.229	630.976	159.885	24.9605	142.917	460.017	164.064	431.578	1890.19	655.779	325.284	145.334	321.859	0	4042.15	0	0	3138.27	94.0702	21086.2	235791
29	Machinery, Nec	CHN	c13	2347.06	2890.67	614.512	1881.42	171.042	341.161	660.325	1169.24	2025.84	791.376	3583.87	5588.48	24961.3	6238.06	9750.15	221.263	3042.42	12228.8	0	2692.97	557.109	135.087	1654.7	1402.91	490.266	172.175	945.977	690.22	572.818	2513.92	212.803	567.227	1364.97	282.154	0	750.236	0	0	45465	1560.36	15034	155572
30t33	Electrical and Optical Equipment	CHN	c14	525.752	1765.12	403.28	807.665	151.747	213.151	408.125	882.681	1440.99	672.949	1264.6	2012.1	8496.41	69518.6	3488.77	358.964	3287.9	10558.2	0	4537.16	938.626	457.776	511.281	348.812	115.374	226.502	8112.92	1387.59	744.631	12858.5	691.092	1075.65	312.229	1872.12	0	23847.9	0	0	22494.8	4259.3	96119.4	287169
34t35	Transport Equipment	CHN	c15	1338.69	1101.43	490.603	324.212	56.9277	183.468	429.348	335.906	462.963	324.122	369.001	1691.22	2231.24	1151.17	32927.7	117.695	845.677	1413.72	0	5424.61	1122.22	63.9508	5715.77	2691.64	1506.13	305.219	1390.19	616.382	723.865	3502.12	1951.11	505.477	77.4356	829.147	0	6796.9	0	0	34248.4	2619.27	7892.79	123778
36t37	Manufacturing, Nec; Recycling	CHN	c16	143.88	83.7451	81.235	126.483	20.9542	41.1655	472.109	35.6682	111.022	95.4936	237.123	2213.67	327.918	254.833	90.7356	183.242	25.6057	353.639	0	205.8	42.575	77.6728	48.8422	19.225	5.59281	7.266	49.3371	125.342	60.5101	148.928	487.886	213.045	51.3692	418.753	0	1839.37	0	0	755.789	537.931	17133.2	27127
E	Electricity, Gas and Water Supply	CHN	c17	3150.25	4977.77	1741.24	2460.1	175.651	807.59	1312.78	2159.14	8323.2	1816.62	5953.77	10883.9	3206	2675.11	1487.93	329.429	4064.04	3933.55	0	2828.41	585.128	1661.33	1835.06	137.769	72.5565	120.033	1207.88	810.425	514.614	1310.12	1291.24	2473.06	614.405	880.795	0	11149.3	0	0	48.8533	98.0433	618.674	87715.7
F	Construction	CHN	c18	534.167	118.148	46.5174	67.7454	8.81669	13.7678	25.3385	33.3034	94.9236	36.6744	89.8567	121.301	75.8128	76.6742	96.8546	28.5242	80.9217	337.832	0	1179.64	244.038	1107.81	1687.74	112.538	41.1434	92.6769	735.493	1272.05	3287.1	1366.86	1706.41	3679.54	811.862	1100.35	0	0	0	0	311808	0	1142.83	333264
50	Sale, Maintenance and Repair of Motor Vehicles and Motorcycles; Retail Sale of Fuel	CHN	c19	0	0	0	0	0	0	0	0	0	0	0	0	0	0	0	0	0	0	0	0	0	0	0	0	0	0	0	0	0	0	0	0	0	0	0	0	0	0	0	0	0	0
51	Wholesale Trade and Commission Trade, Except of Motor Vehicles and Motorcycles	CHN	c20	7987.26	1962.03	8532.58	6355.93	2393.64	1739.83	3424.22	2987.52	6332.9	2689.15	5034.73	8931.76	5217	10036.5	4266.18	1082.14	3455.43	12361.7	0	3558.74	736.216	3808.72	1457.27	858.988	363.852	224.3	1792.41	640.323	438.463	3212.2	1836.95	1511.74	1457.35	2344.41	0	30760.9	0	0	10888.9	1231.99	22908.2	184823
52	Retail Trade, Except of Motor Vehicles and Motorcycles; Repair of Household Goods	CHN	c21	1652.37	405.896	1765.18	1314.89	495.185	359.928	708.386	618.046	1310.12	556.319	1041.56	1847.76	1079.27	2076.31	882.568	223.868	714.845	2557.33	0	736.216	152.305	787.93	301.474	177.704	75.2721	46.4021	370.807	132.467	90.7072	664.526	380.021	312.743	301.49	485.001	0	6363.68	0	0	2252.65	254.869	4739.15	38235.2
H	Hotels and Restaurants	CHN	c22	576.226	732.873	650.096	1131.34	156.916	206.385	672.886	182.121	918.538	352.277	1049.67	1002.36	1521.69	1515.85	397.068	140.348	315.85	1694.11	0	4979.76	1030.19	735.168	1137.68	120.88	327.796	963.098	387.457	2701.37	1216.04	2709.2	6807.11	1629.53	352.847	1039.8	0	37746.3	0	0	0	0	4204.1	81304.9
60	Inland Transport	CHN	c23	3926.31	2471.46	3019.44	2001.03	429.049	872.098	1248.7	2002.21	3406.47	1438.17	3525.62	5491.43	2800.12	3216.79	1442.2	400.78	2176.06	5739.75	0	2016.82	417.23	768.014	5046.68	6589.46	985.652	1478.71	371.046	1317.67	429.776	1286.25	2402.71	1308.34	212.321	781.993	0	14552.2	0	4908.17	858.582	242.282	4446.71	96028.3
61	Water Transport	CHN	c24	1760.66	817.62	1688.61	1065.75	269.804	758.984	1006.09	2780.79	2255.69	791.139	2925.05	4543.82	1700.67	2048.24	1078.72	274.888	1548.45	4966.12	0	1785.5	369.376	351.054	454.212	3012.22	41.0907	249.333	148.854	107.738	168.655	479.817	234.694	275.181	91.4855	285.877	0	3807.15	0	14.5296	1279.88	217.414	7149.88	52805
62	Air Transport	CHN	c25	85.5027	112.651	162.307	190.749	41.5824	41.4889	65.4261	37.5709	263.819	124.643	159.093	167.278	417.804	615.081	206.063	27.3539	30.3392	148.587	0	945.057	195.509	56.5424	49.1741	54.9142	593.926	332.493	262.884	668.707	197.931	910.602	1022.9	520.635	74.0217	224.253	0	517.91	0	0	549.258	37.935	5189.23	15301.2
63	Other Supporting and Auxiliary Transport Activities; Activities of Travel Agencies	CHN	c26	1259.84	3.06589	5.08219	7.81107	0.18046	1.91642	14.33	2.73096	8.04085	3.39641	54.1482	7.00503	3.05419	46.6065	3.23317	0.90574	1.04482	2961.87	0	863.679	178.674	60.5614	247.408	387.225	12.5998	1482.86	44.2591	54.2303	40.5123	120.991	751.262	134.338	3.15437	303.685	0	5654.92	0	0	0	0	1388.83	16113.5
64	Post and Telecommunications	CHN	c27	543.982	848.846	712.443	999.313	474.07	201.533	208.916	366.971	1170.63	494.24	902.162	2302.28	1709.67	2336.5	1141.93	226.053	500.031	9913.19	0	3508.96	725.917	522.615	809.396	280.984	160.896	121.305	1024.17	3566.85	412.921	1358.47	3753.29	1092.34	433.402	1167.22	0	11103.2	0	0	2855.97	0	1928.06	59878.7
J	Financial Intermediation	CHN	c28	5091.77	1389.69	1414.58	1683.11	180.131	438.445	914.459	906.028	1877.24	941.538	3448.21	2169.56	2184.87	3024.51	938.255	195.231	2431.43	2283.89	0	10067.7	2082.76	1395.1	4473.74	2311.39	748.117	458.627	516.437	5921.94	6623.15	2786.04	3034.41	231.303	101.962	1115.31	0	13602	0	0	0	0	181.877	87164.8
70	Real Estate Activities	CHN	c29	104.683	52.8893	196.457	402.083	71.4097	89.3427	87.8919	45.7124	194.746	235.45	99.6717	202.988	219.319	733.481	121.874	108.323	25.7401	49.3196	0	3631.02	751.169	549.633	180.315	25.947	43.7585	60.1996	552.578	3860	853.335	837.555	8836.98	399.494	136.247	1603.36	0	51341.9	0	0	11626	0	0.00102	88330.9
71t74	Renting of M&Eq and Other Business Activities	CHN	c30	2750.9	1556.37	3383.31	2649.72	367.176	355.181	622.164	755.561	2677.15	816.593	1409.76	1683.02	1836.6	4593.52	1879.65	306.035	610.672	6728.65	0	6314.98	1306.41	1256.55	845.573	209.559	866.294	280.516	673.198	2148.28	3203.72	3586.23	1852.54	1015.42	253.925	1092.95	0	2641.73	0	37663.2	1596.91	0	10050.5	111841
L	Public Admin and Defence; Compulsory Social Security	CHN	c31	0	0	0	0	0	0	0	0	0	0	0	0	0	0	0	0	0	0	0	0	0	0	0	0	0	0	0	0	0	0	0	0	0	0	0	0	0	109209	0	0	321.609	109531
M	Education	CHN	c32	213.036	183.115	83.3306	116.502	14.9371	19.6515	65.6417	54.6231	139.244	57.7163	123.499	182.994	157.751	125.75	105.368	15.7126	89.7843	232.017	0	339.543	70.243	130.65	248.288	40.4399	22.1262	16.3717	84.5307	400.072	62.9213	234.482	611.251	194.343	109.591	84.1906	0	26949.7	0	43222.1	0	0	153.146	74954.6
N	Health and Social Work	CHN	c33	114.278	168.358	235.105	72.4259	211.442	29.8688	42.8345	50.5558	136.129	13.5436	78.1169	246.075	167.887	80.5154	145.086	13.0731	108.978	100.017	0	23.6351	4.88953	16.9209	177.034	22.9919	12.6379	1.58054	8.41247	231.913	4.65056	192.364	203.152	231.07	102.675	88.0442	0	18618.4	0	25168.6	0	0	-0.05226	47123.2
O	Other Community, Social and Personal Services	CHN	c34	682.46	633.839	568.471	712.013	169.589	144.578	305	612.545	1088.6	257.058	789.987	1346.19	784.848	897.963	403.591	82.8803	985.173	413.244	0	2936.68	607.527	256.954	196.132	86.8495	71.1219	56.4288	677.688	454.573	165.794	1684.13	734.282	1046.91	218.446	2359.24	0	29608.6	0	6709.01	0	0	12106.9	70855.3
P	Private Households with Employed Persons	CHN	c35	0	0	0	0	0	0	0	0	0	0	0	0	0	0	0	0	0	0	0	0	0	0	0	0	0	0	0	0	0	0	0	0	0	0	0	0	0	0	0	0	0	0
AtB	Agriculture, Hunting, Forestry and Fishing	Imports	c1	1539.41	37.4905	1377.81	375.203	84.4617	509.05	103.75	2.49433	123.333	461.779	5.49716	6.1408	7.12109	5.36891	3.10794	82.5519	7.52979	1336.05	0	200.843	41.5495	134.357	2.35059	1.11751	0.214733	37.6448	1.17408	0.556131	1.27985	28.7576	0.884203	22.0763	5.01836	32.0434	0	1210.25	0	27.1226	16.8196	0	0	0
C	Mining and Quarrying	Imports	c2	28.7341	297.675	25.1949	24.5757	0.990843	4.66492	9.64982	10352.1	1153.21	21.3029	647.258	3417.06	174.292	153.485	60.1257	5.29074	279.78	657.955	0	7.46217	1.54374	10.5161	67.6446	16.8064	1.86699	0.819238	2.75951	1.30444	6.14902	33.3307	9.46537	11.2399	7.5712	13.7563	0	48.3437	0	0.759681	22.0169	0	0	0
15t16	Food, Beverages and Tobacco	Imports	c3	557.898	4.57307	679.153	20.0869	106.881	3.48607	6.23439	3.38025	107.048	23.1033	7.71319	8.28046	5.28827	12.0157	4.40334	3.13575	2.99483	22.6677	0	22.5626	4.66768	448.213	3.91712	1.48421	8.22788	1.45092	1.77642	2.18742	2.03126	16.0202	2.6316	25.2783	16.895	61.2336	0	3916.27	0	3.93311	7.93254	0	0	0
17t18	Textiles and Textile Products	Imports	c4	47.2598	23.2619	46.2187	10162.5	549.105	12.3612	91.299	6.70639	100.367	111.346	108.835	56.0008	144.65	70.9362	50.051	240.565	6.21524	130.03	0	30.9231	6.39726	28.4929	14.5392	5.00803	1.64671	15.8675	18.3974	7.47602	1.67693	40.7189	734.086	55.3243	42.8097	776.61	0	1449.52	0	0.891956	10.8437	0	0	0
19	Leather, Leather and Footwear	Imports	c5	5.28552	0.686788	3.02161	161.222	2108.69	5.62423	7.1698	0.120982	11.001	91.7548	4.82796	2.76498	4.73707	4.66366	34.1416	73.289	1.04389	9.99482	0	0.719338	0.148807	0.452258	2.35742	0.787909	0.195654	4.36837	0.559343	0.803065	0.0719032	5.4538	80.9809	5.59321	2.41173	5.42042	0	738.647	0	0.0588131	1.22132	0	0	0
20	Wood and Products of Wood and Cork	Imports	c6	46.2707	19.0038	10.2406	12.4494	2.41455	601.446	44.6	2.30505	18.202	16.4263	44.4578	67.1616	30.1458	34.5066	15.8105	111.668	4.07138	640.139	0	23.8398	4.93187	4.97339	4.64532	1.9564	0.149318	2.3494	1.58507	2.22885	2.13655	12.9078	20.9527	47.7642	9.85887	23.4578	0	44.3094	0	0.345909	12.0136	0	0	0
21t22	Pulp, Paper, Paper , Printing and Publishing	Imports	c7	49.1896	20.2179	374.792	166.009	55.3009	58.1974	2024.73	10.2936	258.307	111.476	412.616	105.167	87.5729	534.766	37.8708	109.632	18.0298	53.8514	0	187.563	38.8022	21.9679	25.9477	2.86292	3.71587	4.82329	116.781	99.6999	13.476	371.975	169.07	246.788	9.53991	290.06	0	124.706	0	14.222	98.2049	0	0	0
23	Coke, Refined Petroleum and Nuclear Fuel	Imports	c8	287.396	185.5	35.852	59.5426	11.0172	26.6637	39.5257	356.888	701.471	92.0457	270.055	546.8	95.8666	90.8902	44.0012	18.7259	307.827	604.32	0	197.543	40.8668	27.7932	678.011	786.368	132.061	27.9669	9.73395	25.1624	19.9437	114.362	75.6164	26.2154	36.6047	57.0365	0	243.867	0	1.75857	122.357	0	0	0
24	Chemicals and Chemical Products	Imports	c9	3720.42	365.278	539.733	2346.96	300.923	611.105	878.655	324.227	9545.99	4551.71	1106.83	731.45	476.006	1557.05	460.372	227.911	109.482	1734.71	0	269.194	55.6897	81.1899	30.3823	27.8423	3.05733	22.5754	28.7078	75.4353	12.4077	154.334	148.381	170.256	2657.25	654.979	0	2853.93	0	3.38028	92.7295	0	0	0
25	Rubber and Plastics	Imports	c10	116.169	61.8272	147.492	101.697	58.0377	14.8975	80.6175	11.3737	262.582	700.305	95.4892	81.0294	261.475	649.012	228.699	47.0313	19.3038	125.273	0	106.566	22.046	10.1278	49.7364	6.84671	1.28163	3.07402	14.9943	3.22414	4.88292	30.0977	8.49916	8.35195	20.9577	16.6845	0	485.679	0	0.750412	142.989	0	0	0
26	Other Non-Metallic Mineral	Imports	c11	40.8145	27.3367	38.0204	16.6087	3.19212	4.57896	6.92506	13.7246	58.6299	19.2717	334.919	173.572	35.6728	218.861	28.4366	9.37261	9.97383	1127.96	0	12.4099	2.5673	7.35503	5.84592	1.93745	0.442071	2.49069	5.18905	4.46872	35.8332	21.8629	10.3209	15.8675	7.38698	12.242	0	76.4799	0	0.931409	48.3662	0	0	0
27t28	Basic Metals and Fabricated Metal	Imports	c12	154.342	401.914	166.618	79.8972	31.3601	80.2537	86.0103	117.053	286.528	191.581	631.313	9472.84	3448.11	3064.59	1579.46	196.398	105.398	5164.59	0	105.148	21.7526	19.7674	77.1597	19.5091	4.88201	18.0872	66.3648	22.5691	54.1315	238.02	79.0203	44.9752	21.1251	57.1884	0	394.467	0	7.02744	1165.31	0	0	0
29	Machinery, Nec	Imports	c13	170.848	222.227	49.1593	130.063	13.9528	26.696	52.6907	91.7247	167.455	64.9276	267.119	427.992	1776.92	859.265	683.209	18.6992	252.469	972.071	0	224.593	46.4627	12.8743	114.214	98.103	34.7369	13.9255	121.839	55.0014	44.6736	236.642	18.748	54.9004	101.428	35.8172	0	556.485	0	3.60876	25500.7	0	0	0
30t33	Electrical and Optical Equipment	Imports	c14	181.815	744.366	167.414	334.931	63.0062	86.425	188.638	374.902	762.868	313.708	532.044	776.614	3153.55	39173.4	1203.1	205.769	1447.57	4063.09	0	2083.54	431.034	111.04	167.928	129.753	49.3123	86.2228	3383.61	642.447	174.822	4076.88	356.735	643.81	209.933	808.456	0	4052.92	0	2.85167	27184.3	0	0	0
34t35	Transport Equipment	Imports	c15	197.008	77.3404	31.2378	32.2949	6.4229	11.2042	28.9855	22.4566	37.1651	27.8169	33.1838	166.716	192.553	313.252	2204.39	13.5052	67.1316	146.276	0	316.209	65.4159	6.4999	497.42	466.503	265.002	16.9476	97.7728	40.5105	40.0633	217.997	108.757	40.3596	7.52612	63.571	0	1423.83	0	3.42736	4927.85	0	0	0
36t37	Manufacturing, Nec; Recycling	Imports	c16	32.8703	36.535	18.4531	54.476	12.358	15.4166	21.1239	14.1802	53.6042	25.4472	35.8373	102.327	74.1519	179.911	44.9489	33.4134	50.1881	200.912	0	49.4838	10.237	13.3619	10.7407	5.28078	2.06537	3.15461	41.4125	22.035	10.7093	48.6773	82.3927	51.9656	19.2392	77.1766	0	1070.09	0	1.86741	220.526	0	0	0
E	Electricity, Gas and Water Supply	Imports	c17	10.3572	12.2431	6.60463	8.18676	1.20722	2.03896	3.67209	33.5208	20.812	4.46584	12.8455	36.5243	15.1194	17.9218	7.363	0.966578	12.3011	16.5396	0	25.1874	5.21063	4.04181	4.45946	1.37327	0.950274	0.626558	4.97787	3.11098	3.15866	9.96939	3.72832	6.41809	1.63218	11.7738	0	164.548	0	6.31443	56.269	0	0	0
F	Construction	Imports	c18	5.07885	4.41522	3.45849	3.2068	0.531536	2.20248	1.22967	2.06921	5.92674	1.90539	7.36402	11.7386	14.2336	37.8243	6.84019	1.0397	4.36127	27.4888	0	12.6221	2.61122	4.48587	5.98982	1.146	0.852608	0.656103	6.74552	5.45988	12.1119	10.8909	6.50373	11.5861	2.89926	5.32256	0	17.3408	0	3.19995	949.285	0	0	0
50	Sale, Maintenance and Repair of Motor Vehicles and Motorcycles; Retail Sale of Fuel	Imports	c19	3.66736	2.75886	2.5169	2.96241	0.644677	0.474906	1.23434	2.87234	4.52966	1.34479	2.48851	6.30397	3.52909	4.85519	2.65101	0.286878	4.16521	3.09087	0	14.3696	2.97271	1.1515	1.06625	0.532382	0.433326	0.246391	1.71362	1.01487	0.93956	4.77079	1.08931	2.38771	0.44212	7.9316	0	106.073	0	3.85716	5.63918	0	0	0
51	Wholesale Trade and Commission Trade, Except of Motor Vehicles and Motorcycles	Imports	c20	30.1792	17.8873	20.3749	49.7069	17.7235	5.60735	11.7688	612.221	87.7288	17.9858	30.6924	50.6654	26.9088	76.321	14.9994	4.1316	25.5026	48.9186	0	54.7313	11.3226	10.2048	7.75107	3.01214	1.8221	1.29903	13.5144	6.03629	4.03021	37.6184	9.06895	11.4452	8.84294	36.7945	0	459.624	0	13.7946	169.223	0	0	0
52	Retail Trade, Except of Motor Vehicles and Motorcycles; Repair of Household Goods	Imports	c21	8.61407	3.59042	7.87707	34.8175	32.657	2.82489	4.84574	2.36601	10.9361	5.19273	6.34669	16.7543	9.85076	35.5557	5.71527	2.96759	3.72771	21.2497	0	9.62349	1.99086	3.8046	2.52367	1.86205	0.91077	0.580179	5.02496	2.6765	2.39684	13.8651	5.68532	3.01097	2.09137	7.69263	0	93.7114	0	3.5451	83.3569	0	0	0
H	Hotels and Restaurants	Imports	c22	4.5028	1.21293	5.62149	1.78438	0.917299	0.354911	1.46062	0.561273	2.22952	0.628098	2.03856	4.8179	2.28257	2.61929	0.891575	0.247482	0.884673	3.18077	0	6.38476	1.32085	3.72235	1.30259	0.238843	0.485845	0.862302	0.981546	2.96202	1.64782	4.23608	6.49351	2.5021	0.564165	2.94048	0	39.1772	0	3.22741	0.240047	0	0	0
60	Inland Transport	Imports	c23	50.448	35.2266	38.9392	26.161	5.51011	11.099	16.1096	632.313	82.4547	18.7948	47.6349	76.1879	37.2075	41.3226	21.4146	5.10789	35.8928	73.8385	0	27.5563	5.70071	10.3678	66.555	83.3516	13.2079	18.4908	4.90863	16.9671	5.91085	17.2675	30.714	16.7309	2.82733	10.9962	0	165.51	0	52.4927	27.7957	0	0	0
61	Water Transport	Imports	c24	27.1654	12.5627	26.1012	16.158	4.16282	11.6804	15.4976	42.5502	34.8169	12.1691	45.4713	70.0893	25.8724	30.5615	16.5525	4.19627	23.4286	76.0226	0	27.3953	5.66742	5.42255	7.02577	45.9442	0.664214	3.82942	2.24417	1.69259	2.6235	7.32869	3.64295	4.22934	1.41134	4.40872	0	175.994	0	0.726675	0.0833862	0	0	0
62	Air Transport	Imports	c25	9.08061	11.2839	16.3098	18.7411	4.15751	4.13166	6.54069	3.82759	26.366	12.3854	16.0262	16.9506	41.0969	59.3494	22.2134	2.71608	3.1748	15.0471	0	93.5643	19.3561	5.69244	5.58516	6.4706	59.2835	32.7268	25.4099	65.7512	19.6676	88.92	100.464	51.2125	7.33654	22.3712	0	423.89	0	0.247775	12.4613	0	0	0
63	Other Supporting and Auxiliary Transport Activities; Activities of Travel Agencies	Imports	c26	2.66147	1.58828	2.2784	1.78169	0.403172	0.660927	0.959057	1.74417	2.89777	1.12785	2.68385	4.49861	3.19591	4.42026	3.48914	0.352407	1.51147	5.1316	0	5.36856	1.11062	0.707438	2.2665	3.65857	2.50077	1.35451	1.10417	2.48828	1.08503	3.72502	3.74775	2.08025	0.358672	1.59682	0	25.8192	0	1.76541	15.4971	0	0	0
64	Post and Telecommunications	Imports	c27	19.3955	26.2352	24.9028	31.6654	13.7954	6.21607	6.98851	11.8127	37.2135	15.1184	27.9632	67.585	52.1886	106.263	34.9158	6.85907	15.7691	283.387	0	109.401	22.6324	16.4562	23.7643	8.21552	5.56052	3.82201	31.2292	101.765	15.9971	45.4869	106.456	32.2385	12.518	36.1499	0	269.38	0	7.4174	38.1047	0	0	0
J	Financial Intermediation	Imports	c28	69.0559	55.0329	31.4646	44.3358	4.92075	10.1094	15.4189	23.2357	48.5019	16.42	55.2823	33.8964	23.4579	40.5993	26.5717	4.61196	54.4831	219.629	0	374.75	77.5266	67.8086	379.868	159.014	48.1085	35.7284	34.5133	126.863	65.5552	301.218	111.111	30.0194	9.52297	102.972	0	790.405	0	6.12528	0.235662	0	0	0
70	Real Estate Activities	Imports	c29	0.602564	0.388015	0.307982	0.374788	0.053188	0.214508	0.127756	0.161894	0.390375	0.176785	0.403631	0.291379	0.258814	0.511533	0.242051	0.0656882	0.358408	1.74838	0	2.50179	0.51756	0.542625	2.37797	0.939838	0.305053	0.224536	0.292811	0.941767	0.829342	1.98237	0.875779	0.558327	0.145228	0.727507	0	4.46993	0	0.162818	30.2652	0	0	0
71t74	Renting of M&Eq and Other Business Activities	Imports	c30	301.613	165.493	381.886	296.977	42.1706	40.12	71.8896	81.8883	301.509	90.245	157.803	192.299	201.465	510.007	203.961	34.2369	73.95	720.442	0	716.173	148.159	140.795	88.0916	20.1936	82.7223	31.249	60.3011	223.617	358.788	387.966	199.231	90.6376	27.2188	135.928	0	258.715	0	474.019	101.993	0	0	0
L	Public Admin and Defence; Compulsory Social Security	Imports	c31	16.2231	7.67502	14.095	11.0964	1.86537	7.51881	28.0656	5.45053	14.4714	10.3363	15.3297	127.037	18.3718	18.1976	8.02859	2.0999	6.38213	31.6222	0	33.7608	6.98428	5.07351	3.98692	1.91334	2.55796	1.23249	3.24731	6.88163	9.83494	14.6901	6.70948	5.3368	1.41561	11.9867	0	115.972	0	469.28	2.88818	0	0	0
M	Education	Imports	c32	4.14621	3.44459	1.84725	2.33854	0.314324	0.446021	1.29478	1.09163	2.82017	1.16746	2.43844	3.57081	3.29462	2.6812	2.16601	0.320044	1.74156	4.94884	0	6.90006	1.42746	2.45245	4.54061	0.78033	0.474251	0.32731	1.55805	7.23318	1.41157	4.57285	10.9296	3.55774	1.98264	1.7861	0	19.711	0	28.2579	6.66431	0	0	0
N	Health and Social Work	Imports	c33	0.529012	0.499008	0.382417	0.828592	0.0961857	0.157657	0.19413	0.270139	1.09625	0.403987	0.403938	0.619402	0.739597	2.57651	0.512943	0.085943	0.85668	2.23473	0	1.11351	0.230359	0.131187	0.105713	0.0455368	0.0672672	0.0573822	0.604451	0.192312	0.217392	0.706784	0.269763	0.415122	0.276673	0.535007	0	5.30327	0	0.459472	2.48467	0	0	0
O	Other Community, Social and Personal Services	Imports	c34	46.582	46.0006	54.7037	58.7513	14.3697	13.3798	27.1796	36.6885	84.2054	22.4551	70.5206	106.127	64.925	83.6393	34.8866	8.53427	58.4416	78.2699	0	177.596	36.7403	22.6539	16.5606	5.75322	7.63995	5.18366	59.0964	59.2024	26.9729	149.574	89.6092	93.6257	22.3492	165.052	0	1221.88	0	247.504	2.99904	0	0	0
P	Private Households with Employed Persons	Imports	c35	0.0697692	0.0136131	0.0706593	0.0305919	0.00682728	0.00239696	0.00763139	0.0150939	0.0247949	0.00490915	0.0119997	0.0316336	0.0148888	0.0163413	0.008437	0.00185531	0.0225336	0.0250624	0	0.0765497	0.0158364	0.0103814	0.00441496	0.00225	0.00149987	0.00278519	0.00860365	0.00383213	0.00217681	0.0233415	0.00458234	0.0130055	0.00216209	0.0443784	0	0.621255	0	0.018377	0.00310495	0	0	0
	Total intermediate consumption	TOT	r60	143102	38130.4	133741	132803	35137	30938	40749.7	64775.2	121022	63542.7	79236.4	177792	111249	219502	90849.7	16428.1	44649	254053	0	84486.4	17478.2	48319	41573.4	31467.1	9395.88	9739.94	26813.6	31359.2	23707	60384.7	53722	28929.4	23445.1	38408.5	0	633699	0	230950	522280	23347.7	0	0
	taxes less subsidies on products		r99	0	0	0	0	0	0	0	0	0	0	0	0	0	0	0	0	0	0	0	0	0	0	0	0	0	0	0	0	0	0	0	0	0	0	0	0	0	0	0	0	0	0
	Cif/ fob adjustments on exports		r61	0	0	0	0	0	0	0	0	0	0	0	0	0	0	0	0	0	0	0	0	0	0	0	0	0	0	0	0	0	0	0	0	0	0	0	0	0	0	0	0	0	0
	Direct purchases abroad by residents		r62	0	0	0	0	0	0	0	0	0	0	0	0	0	0	0	0	0	0	0	0	0	0	0	0	0	0	0	0	0	0	0	0	0	0	0	0	0	0	0	0	0	0
	Purchases on the domestic territory by non-residents		r63	0	0	0	0	0	0	0	0	0	0	0	0	0	0	0	0	0	0	0	0	0	0	0	0	0	0	0	0	0	0	0	0	0	0	0	0	0	0	0	0	0	0
	Value added at basic prices		r64	199800	52535.6	60359.2	45741.4	9139.41	11938.9	21458	13560.1	46314.4	22057.1	38974.6	57045.8	43680	64340.6	32452.7	10610	42857.3	78115.7	0	100063	20700.6	32920.4	54313.6	21212.6	5868.72	6353.89	32763.5	55731.9	64594.6	51009.5	55681.7	45917.7	23493.2	32253.3	0	0	0	0	0	0	0	0
	International Transport Margins			445.532	176.377	254.65	822.854	272.82	138.42	243.534	517.088	811.106	391.181	312.698	953.052	642.48	3325.99	475.372	88.8733	209.362	1094.84	0	272.914	56.4592	65.475	141.279	125.366	36.632	19.6266	301.538	73.7334	29.2299	446.41	126.819	107.388	184.962	193.496	0	1315.11	0	1.82953	4883.37	0	0	0
	Output at basic prices		r69	343348	90842.3	194355	179367	44549.2	43015.3	62451.2	78852.4	168147	85991	118524	235791	155572	287169	123778	27127	87715.7	333264	0	184823	38235.2	81304.9	96028.3	52805	15301.2	16113.5	59878.7	87164.8	88330.9	111841	109531	74954.6	47123.2	70855.3	0	0	0	0	0	0	0	0

## Sheet: 2003
Input-Output Table for 2003
in current prices
(industry-by-industry)				AtB	C	15t16	17t18	19	20	21t22	23	24	25	26	27t28	29	30t33	34t35	36t37	E	F	50	51	52	H	60	61	62	63	64	J	70	71t74	L	M	N	O	P
(millions of US$)				Agriculture, Hunting, Forestry and Fishing	Mining and Quarrying	Food, Beverages and Tobacco	Textiles and Textile Products	Leather, Leather and Footwear	Wood and Products of Wood and Cork	Pulp, Paper, Paper , Printing and Publishing	Coke, Refined Petroleum and Nuclear Fuel	Chemicals and Chemical Products	Rubber and Plastics	Other Non-Metallic Mineral	Basic Metals and Fabricated Metal	Machinery, Nec	Electrical and Optical Equipment	Transport Equipment	Manufacturing, Nec; Recycling	Electricity, Gas and Water Supply	Construction	Sale, Maintenance and Repair of Motor Vehicles and Motorcycles; Retail Sale of Fuel	Wholesale Trade and Commission Trade, Except of Motor Vehicles and Motorcycles	Retail Trade, Except of Motor Vehicles and Motorcycles; Repair of Household Goods	Hotels and Restaurants	Inland Transport	Water Transport	Air Transport	Other Supporting and Auxiliary Transport Activities; Activities of Travel Agencies	Post and Telecommunications	Financial Intermediation	Real Estate Activities	Renting of M&Eq and Other Business Activities	Public Admin and Defence; Compulsory Social Security	Education	Health and Social Work	Other Community, Social and Personal Services	Private Households with Employed Persons	Final consumption expenditure by households	Final consumption expenditure by non-profit organisations serving households (NPISH)	Final consumption expenditure by government	Gross fixed capital formation	Changes in inventories and valuables	Exports	Total output
				CHN	CHN	CHN	CHN	CHN	CHN	CHN	CHN	CHN	CHN	CHN	CHN	CHN	CHN	CHN	CHN	CHN	CHN	CHN	CHN	CHN	CHN	CHN	CHN	CHN	CHN	CHN	CHN	CHN	CHN	CHN	CHN	CHN	CHN	CHN	CHN	CHN	CHN	CHN	CHN	CHN	CHN
				c1	c2	c3	c4	c5	c6	c7	c8	c9	c10	c11	c12	c13	c14	c15	c16	c17	c18	c19	c20	c21	c22	c23	c24	c25	c26	c27	c28	c29	c30	c31	c32	c33	c34	c35	c37	c38	c39	c41	c42	c44
AtB	Agriculture, Hunting, Forestry and Fishing	CHN	c1	53931.5	337.806	76833.2	18409.2	4215.52	5417.71	2556.41	7.50677	5193.77	3502.01	73.3144	41.2597	59.0832	21.3816	15.4426	1301.05	37.2617	18716.6	0	1965.87	406.691	12275.5	18.4698	7.86635	0.06872	1641.7	9.80756	0	12.3253	790.912	0	403.773	212.514	609.227	0	124294	0	2451.74	11440.2	5706.74	7506	360423
C	Mining and Quarrying	CHN	c2	725.031	3629.4	592.354	584.619	45.1009	287.149	361.61	29814.9	9030.63	295.685	9732.95	20848.5	1181.65	554.171	433.504	102.864	12580.1	4952.66	0	175.952	36.4002	239.669	676.291	145.116	35.2127	36.6519	56.8339	24.2602	234.673	356.017	294.246	581.046	184.149	420.792	0	2964.61	0	0	93.9409	2460.1	7435.49	112204
15t16	Food, Beverages and Tobacco	CHN	c3	24727.8	173.685	36093.8	618.511	4753.6	122.279	243.246	289.078	3626.66	261.1	343.928	730.194	357.542	701.9	284.665	126.154	253.754	947.927	0	2276.77	471.007	23640.2	299.227	196.169	367.698	60.6962	87.2659	109.347	83.3538	799.509	195.704	1010.09	400.174	2955.26	0	106157	0	0	39.115	4858.35	13018.7	231681
17t18	Textiles and Textile Products	CHN	c4	301.966	654.7	488.552	74384.7	2906.91	179.248	842.61	148.231	1251.44	1322.96	941.498	1259.06	1188.2	1008.19	697.164	1422.07	522.453	1673.96	0	2388.22	494.064	680.345	459.366	227.195	117.305	209.617	285.666	353.021	205.621	1308.6	4009.05	398.882	693.04	4348.63	0	33686.9	0	0	93.4394	724.373	66783.9	208661
19	Leather, Leather and Footwear	CHN	c5	90.3212	17.8463	29.0107	2935.66	14285.6	56.804	87.4264	3.50694	166.126	508.47	41.8657	35.2115	62.5532	173.98	894.314	540.224	11.4623	107.488	0	19.3525	4.00355	7.14205	18.3336	7.45165	2.61813	16.9908	13.0057	7.60742	5.66908	47.6275	538.755	45.393	37.0743	87.5848	0	14198.6	0	0	69.2311	129.547	15711.7	51015.5
20	Wood and Products of Wood and Cork	CHN	c6	772.656	506.52	222.642	229.745	54.9582	15386.6	1150.77	36.2388	405.466	308.18	1095.53	1808.67	757.031	838.107	454.471	2891.04	68.0405	13560.1	0	375.872	77.7587	105.602	105.388	46.8178	0.942698	30.9066	18.8632	20.8655	30.9229	276.155	716.945	1150.45	369.172	485.844	0	1495.33	0	0	33.206	98.2005	3228.99	49215
21t22	Pulp, Paper, Paper , Printing and Publishing	CHN	c7	442.477	226.849	3917.89	1614.1	471.768	512.138	18467.9	150.673	2662.5	1050.03	2982.81	918.037	863.762	3307.6	433.345	696.55	278.244	402.912	0	5408.05	1118.79	231.11	428.372	96.8277	38.9885	68.5936	1956.35	1429.05	123.301	5650.72	4633.8	3314.95	383.435	3259.76	0	1404.4	0	0	34.0539	832.509	3460.02	73272.6
23	Coke, Refined Petroleum and Nuclear Fuel	CHN	c8	2726.01	2508.58	513.87	754.175	187.957	270.448	416.427	3524.14	11094.5	1285.55	3022.9	8162.21	1320.23	1265.29	637.17	173.08	3661.78	6399.24	0	1657.17	342.828	352.85	8352.52	8531.26	2188.49	1575.39	131.954	330.828	393.393	1592.6	1183.62	464.077	430.828	734.577	0	2056.63	0	0	7.31703	-750.967	5674.02	83172.9
24	Chemicals and Chemical Products	CHN	c9	17364.8	2295.33	2332.53	12341.2	1608.26	2925.52	4721.62	1459.98	53020.2	24093.5	6191.64	4714.08	2423.1	8868.75	2585.5	1100.28	797.348	9176.55	0	1340.02	277.218	530.942	656.883	643.692	138.176	307.075	179.912	323.822	316.627	1853.76	924.99	844.371	14059.8	3576.94	0	10430.6	0	0	323.397	2097.43	20042.1	216888
25	Rubber and Plastics	CHN	c10	2362.93	1517.45	4110.34	2000.66	1519.8	252.373	1621.39	276.299	6510.33	19012.2	2052.06	1934.84	5707.22	15305.4	6053.46	1097.99	444.776	3309.56	0	2102.09	434.87	293.18	1409.18	328.713	74.62	119.181	208.066	34.383	173.45	615.211	161.512	194.96	271.698	395.13	0	3742.53	0	0	155.296	909.364	14431.4	101144
26	Other Non-Metallic Mineral	CHN	c11	1243.01	1459.64	1732.54	594.453	100.408	137.473	217.881	438.774	2261.33	570.47	20577.1	6910.98	1550.16	8614.2	1375.32	419.341	414.52	67483.2	0	297.472	61.5396	288.192	301.715	68.9674	13.432	64.8144	105.103	103.887	1094.05	705.099	545.672	704.286	355.559	415.683	0	6383.45	0	0	175.057	-669.365	6236.25	133352
27t28	Basic Metals and Fabricated Metal	CHN	c12	1226.4	4391.27	1403.45	724.018	320.094	749.969	699.959	663.725	3117.99	1846.44	5849.23	101717	36055.2	35925.4	16627.6	1903.88	955.058	52756.5	0	570.857	118.096	184.596	642.821	209.351	40.2711	322.189	427.145	139.212	600.817	2377.86	598.656	374.295	201.842	442.943	0	3738.54	0	0	4368.79	1633.89	30159.4	314085
29	Machinery, Nec	CHN	c13	2327.12	4575.99	707.779	2049.23	257.419	445.038	816.5	1215.59	2790.52	1066.11	3705.11	9043.62	32572.7	7787.05	13038.6	231.383	2441.82	12827.8	0	2260.9	467.724	159.434	1532.6	1456.64	535.408	423.6	934.766	557.401	551.922	2291.66	299.499	524.094	1958.34	332.534	0	622.628	0	0	54845.2	1789.24	21827.4	191270
30t33	Electrical and Optical Equipment	CHN	c14	441.018	2028.41	458.224	800.016	147.268	201.88	447.239	523.619	1505.66	642.698	1086.41	2425.41	10791.7	81555	5541.79	353.789	4929.05	12816.1	0	3964.99	820.26	574.111	482.193	294.478	107.299	225.759	8044.3	965.457	930.223	13095.3	1009.77	1329.33	381.764	2217.64	0	22844.3	0	0	25659.5	4087.79	144645	358375
34t35	Transport Equipment	CHN	c15	1354.35	1249	460.14	394.275	69.6977	211.645	534.157	301.933	643.63	412.69	600.902	2362.41	2944.71	1417.68	45948.3	163.452	1198.6	1751.26	0	5146.98	1064.78	181.152	6507.66	3054.44	1839.37	277.584	1396.62	518.963	724.201	3974.09	2301.81	687.79	109.55	1570.08	0	9399.98	0	0	49993	3517.07	12974.1	167258
36t37	Manufacturing, Nec; Recycling	CHN	c16	102.165	95.1054	84.2017	122.544	22.0128	47.9077	664.795	21.1465	151.496	146.86	362.036	2525.18	475.545	358.439	159.077	222.089	31.3562	280.119	0	166.7	34.4862	53.1447	36.8441	14.4282	4.28628	6.45425	36.4158	100.577	51.6807	144.032	386.775	198.625	61.0045	295.201	0	1116.83	0	0	1230.74	565.764	18455.9	28832
E	Electricity, Gas and Water Supply	CHN	c17	3075.88	6585.77	2028.84	2860.97	199.566	896.642	1566.25	2366.35	10367.5	2071.07	6762.63	13953.7	3823.48	3248.35	1772.1	339.649	18439.8	4518.91	0	2937.91	607.781	2016.56	1921.73	149.903	83.197	104.367	1380.63	808.613	536.06	1432.16	1502.23	2541	742.423	966.708	0	10966.2	0	0	60.7165	81.1418	738.883	114456
F	Construction	CHN	c18	387.364	114.781	49.6809	58.8999	9.25654	12.0004	22.4981	36.8345	95.8189	29.3577	64.449	115.179	69.8156	72.045	80.6851	17.5171	64.8187	1314.24	0	1021.9	211.406	865.104	1273.11	82.7387	32.1369	77.5276	635.21	819.292	2881.95	1098.35	1740.27	2686.16	1012.17	971.615	0	1342.99	0	0	366109	0	1639.45	387116
50	Sale, Maintenance and Repair of Motor Vehicles and Motorcycles; Retail Sale of Fuel	CHN	c19	0	0	0	0	0	0	0	0	0	0	0	0	0	0	0	0	0	0	0	0	0	0	0	0	0	0	0	0	0	0	0	0	0	0	0	0	0	0	0	0	0	0
51	Wholesale Trade and Commission Trade, Except of Motor Vehicles and Motorcycles	CHN	c20	7785.91	1978.1	8307.47	5767.06	2097.52	1619.26	3248.94	2203.12	6343.42	2620.4	4393.53	9217.01	5712.14	11019.8	5286.58	877.052	2754.53	13127.1	0	3345.94	692.194	3974.76	1437.94	907.385	391.967	267.517	2200.79	598.795	482.253	3392.31	1975.9	1510.4	1991.5	2431.65	0	40386.6	0	0	13563.9	999.372	27517.8	202428
52	Retail Trade, Except of Motor Vehicles and Motorcycles; Repair of Household Goods	CHN	c21	1610.71	409.221	1718.61	1193.06	433.926	334.984	672.127	455.772	1312.3	542.096	908.914	1906.77	1181.7	2279.74	1093.66	181.44	569.845	2715.67	0	692.194	143.198	822.28	297.475	187.716	81.0883	55.3426	455.29	123.876	99.7664	701.786	408.766	312.464	411.992	503.05	0	8355	0	0	2806.03	206.746	5692.76	41877.4
H	Hotels and Restaurants	CHN	c22	714.228	1052.7	942.709	1128.85	193.139	220.916	640.917	185.672	1213.5	386.623	1047.32	1497.17	1624.36	1707.6	552.706	141.715	363.3	2493.36	0	5446.14	1126.67	837.234	1304.96	146.499	433.848	1503.31	640.976	3302.93	1417.04	3554.18	8211.52	2321.37	526.111	1405.54	0	41170.9	0	0	0	0	5271.62	94727.7
60	Inland Transport	CHN	c23	3783.51	2940.35	3428.11	2112.34	456.705	877.378	1261.22	1736.93	3881.11	1446.32	3512.51	5444.43	3035.17	3540.43	1701.4	375.034	1741.47	7888.37	0	4455.41	921.715	711.728	4960.19	4976.13	719.643	1628.34	522.749	1373.98	412.553	1502.29	2387.93	1286.57	202.691	864.317	0	13662.4	0	5690.35	860.646	179.105	5438.54	101920
61	Water Transport	CHN	c24	1507.84	1056.93	1798.1	1076.7	248.114	662.177	911.5	1624.06	2177.49	744.921	2379.68	4367.85	1611.52	1904.82	1055.18	224.028	1166.28	4243.11	0	2668.03	551.95	342.946	358.036	3542.48	40.0681	172.263	135.005	79.5766	145.748	424.418	223.423	229.713	86.4705	250.147	0	3521.29	0	289.339	1232.67	159.047	9581.73	52794.6
62	Air Transport	CHN	c25	93.877	116.46	175.658	176.606	41.4638	36.8752	57.8364	22.0184	262.16	102.828	127.039	154.785	362.81	537.957	182.078	24.4507	45.2445	184.454	0	920.628	190.455	86.7266	49.8087	46.9729	621.973	221.926	377.869	543.272	169.417	905.732	1143.92	645.743	64.5584	261.294	0	354.426	0	66.6742	439.939	26.4275	6905.22	16747.6
63	Other Supporting and Auxiliary Transport Activities; Activities of Travel Agencies	CHN	c26	1048.01	88.6224	163.192	194.105	28.5063	35.4433	62.5213	60.2869	196.447	68.8351	202.663	280.583	133.994	220.398	111.191	18.0146	40.9457	6436.67	0	1160.93	240.167	153.272	437.089	637.648	206.235	1049.84	127.219	46.222	51.1956	180.112	608.265	169.577	19.3368	278.756	0	5403.93	0	0	110.971	13.1706	1757.77	22042.1
64	Post and Telecommunications	CHN	c27	844.453	756.949	701.302	1013.98	433.83	188.27	222.733	364.428	1314.38	452.648	693.229	2903.71	1572.03	2562.43	1017.04	195.182	644.033	10249.6	0	3681.55	761.623	601.426	812.347	589.071	167.291	119.569	1645.78	3595.49	480.371	1368.26	4370.78	1343.44	620.118	1169.23	0	15280.6	0	0	5478.27	0	2611.05	70826.5
J	Financial Intermediation	CHN	c28	4103.81	1465.13	1604.43	1907.84	243.456	462.072	903.786	676.007	2379.67	919.151	3076.27	2965.47	1977.38	3939.53	1008.35	203.265	3172.25	2572.65	0	9162.88	1895.57	1454.16	4903.52	1831.22	640.117	837.88	638.332	5619.77	5632.96	3174.57	2752.43	1041.01	204.211	1266.21	0	17395.3	0	602.462	0	0	278.539	92911.7
70	Real Estate Activities	CHN	c29	100.376	81.3234	290.051	653.655	174.078	89.8287	175.987	31.6593	275.144	305.386	194.646	311.656	367.746	875.491	179.333	127.281	42.215	112.93	0	4349.55	899.816	858.492	248.528	23.4715	55.2166	121.614	892.576	3611.34	1030.43	1150.69	7365.05	476.302	154.285	1932.24	0	54260.5	0	0	17656.2	0	0.00396	99475.1
71t74	Renting of M&Eq and Other Business Activities	CHN	c30	3356.49	1882.34	4102.72	2997.39	416.01	370.537	776.737	743.781	4015.67	917.127	1407.91	2140.82	2486.16	6257.98	2926.22	319.767	1149.04	7486.76	0	9608.37	1987.74	1557.13	871.204	236.957	793.353	427.987	1318.84	3450.62	3754.15	4792.58	2009.08	1728.24	469.894	1423.77	0	3341.75	0	32897.3	2456.92	0	14088.2	130968
L	Public Admin and Defence; Compulsory Social Security	CHN	c31	34.108	12.2798	12.8098	9.03337	1.97236	1.98519	3.34061	2.54567	11.1847	3.78379	9.27479	15.3573	10.4956	14.4035	7.88398	1.17849	8.08756	16.3732	0	20.0984	4.15787	6.34341	10.4214	3.86076	0.79859	2.639	6.97422	14.931	16.4946	9.92241	11.2795	8.97757	4.26349	6.6532	0	0	0	122467	0	0	376.907	123147
M	Education	CHN	c32	290.437	228.152	100.78	116.083	16.7069	22.0015	66.1178	38.016	153.161	57.6993	106.714	183.997	196.227	143.49	117.332	14.8538	95.0452	254.928	0	446.183	92.3044	146.748	275.275	42.573	70.0973	20.395	137.433	558.061	76.9203	314.817	1470.01	743.464	174.191	122.289	0	32647.1	0	45965.4	0	0	188.919	85693.9
N	Health and Social Work	CHN	c33	195.134	239.316	252.508	98.2863	206.882	48.6962	74.8374	49.3019	206.507	19.1215	193.196	437.448	410.385	267.163	289.541	15.2718	174.536	140.529	0	36.0453	7.45689	24.0058	176.886	28.501	16.8457	3.55304	14.5083	220.919	13.4887	216.372	350.319	291.202	160.382	107.906	0	25303.9	0	28689.8	0	0	0.04987	58980.8
O	Other Community, Social and Personal Services	CHN	c34	948.137	837.453	639.27	712.07	197.21	146.919	324.52	398.692	1169.45	283.434	782.523	1485.22	799.435	891.587	455.564	75.7886	1286.28	716.873	0	3627.6	750.462	704.749	873.574	137.1	107.57	497.18	834.555	733.471	481.139	2258.95	1813.53	1439.32	386.981	3290.87	0	33233.2	0	6001.02	0	0	11338	80659.7
P	Private Households with Employed Persons	CHN	c35	0	0	0	0	0	0	0	0	0	0	0	0	0	0	0	0	0	0	0	0	0	0	0	0	0	0	0	0	0	0	0	0	0	0	0	0	0	0	0	0	0	0
AtB	Agriculture, Hunting, Forestry and Fishing	Imports	c1	2406.79	51.1565	2854.65	751.4	174.557	805.824	188.78	1.94167	272.956	545.066	7.37212	8.39576	8.0951	6.58019	4.43101	107.797	6.91824	1478.14	0	209.964	43.4364	259.68	3.43084	1.33224	0.342526	67.7016	1.72445	1.1154	2.19438	52.6714	2.41914	26.7017	11.3864	42.8101	0	1382.24	0	30.326	49.8819	0	0	0
C	Mining and Quarrying	Imports	c2	28.2313	584.775	51.9027	43.9759	11.5916	6.00717	15.8863	14814.8	2191.88	35.091	950.049	5937.29	224.579	186.82	84.0393	8.45102	716.229	697.781	0	7.78761	1.61106	33.5627	114.997	21.7704	2.90963	2.66241	3.95118	1.71427	6.60348	42.2991	15.4558	12.6204	11.7339	18.3687	0	42.692	0	0.943963	32.3568	0	0	0
15t16	Food, Beverages and Tobacco	Imports	c3	793.938	7.60227	1055.51	38.8772	157.998	6.82161	10.7134	8.90085	179.053	37.6895	15.0414	21.0871	11.8373	29.2572	12.9889	5.22975	6.13759	37.6095	0	30.3626	6.28126	669.127	9.06067	6.35356	11.8208	2.84985	3.10755	3.79836	3.66718	29.6778	7.58681	32.9739	30.2831	83.006	0	4597	0	5.08696	9.27682	0	0	0
17t18	Textiles and Textile Products	Imports	c4	38.1227	20.4746	34.6554	10213.4	605.524	12.1151	96.5093	4.38328	129.564	170.163	76.3269	50.0081	99.1992	68.5462	64.7948	200.109	6.06518	103.852	0	39.4093	8.1528	43.1589	13.4297	6.49036	5.51729	10.7066	13.6558	6.10903	6.45753	88.6661	507.076	46.0914	56.6618	526.034	0	1492.98	0	0.679024	12.4277	0	0	0
19	Leather, Leather and Footwear	Imports	c5	9.3675	1.21837	2.3669	369.547	2117.95	4.13461	8.33019	0.0950155	13.4474	67.654	3.10177	2.05261	4.66485	16.724	125.925	77.1896	0.635713	7.55174	0	0.753677	0.155932	0.495604	1.78727	0.752503	0.218786	2.35319	0.981294	0.618167	0.532786	4.20078	75.2467	5.11299	2.50378	8.16146	0	831.678	0	0.0431442	2.13729	0	0	0
20	Wood and Products of Wood and Cork	Imports	c6	37.1066	24.1515	12.082	14.1107	3.00782	697.613	61.0792	1.99608	21.3405	17.516	53.445	92.3053	37.7753	43.117	22.6923	131.668	3.95633	616.253	0	19.7128	4.07809	5.39049	5.39129	2.32437	0.152996	1.60143	1.68236	2.03798	2.0474	15.1873	35.5905	54.1278	17.4175	25.2054	0	48.6913	0	0.345409	15.5351	0	0	0
21t22	Pulp, Paper, Paper , Printing and Publishing	Imports	c7	45.6459	21.5794	420.494	205.16	60.4513	66.5388	2377.08	10.0187	305.635	131.527	383.668	137.134	104.067	577.504	60.2818	89.4681	19.8468	65.3156	0	196.974	40.749	31.874	24.2556	4.33525	4.29256	5.59146	118.562	122.383	21.9469	450.087	207.554	241.862	26.4941	264.761	0	129.825	0	17.0223	124.592	0	0	0
23	Coke, Refined Petroleum and Nuclear Fuel	Imports	c8	305.326	270.921	51.006	83.2855	19.0516	30.4598	50.6288	390.891	1232.44	119.117	329.081	890.38	138.647	120.706	62.469	17.7523	377.072	701.668	0	185.39	38.3527	38.4924	912.715	928.627	239.568	173.245	15.5386	37.7371	44.073	180.017	131.893	51.8993	54.464	86.0999	0	302.483	0	2.32276	91.827	0	0	0
24	Chemicals and Chemical Products	Imports	c9	4210.78	519.955	535.008	2919.94	384.45	709.298	1130.61	311.181	12854.3	5893.84	1456.27	1005.09	549.803	2126.75	610.32	262.502	125.783	2118.93	0	304.288	62.9497	103.518	50.7908	48.4107	5.77874	55.6822	42.5935	74.0097	74.8958	429.098	199.608	198.529	3441.7	854.242	0	3561.6	0	8.78875	120.39	0	0	0
25	Rubber and Plastics	Imports	c10	132.248	81.1395	220.526	132.777	86.303	17.2868	113.176	11.5058	365.409	1020.8	114.497	118.541	318.663	862.607	338.335	60.8168	20.7908	190.161	0	115.454	23.8847	13.8849	65.2267	7.07309	1.6083	4.95649	16.4424	3.54402	10.3982	42.2346	11.1006	14.2913	23.6362	27.3415	0	667.312	0	1.12547	176.977	0	0	0
26	Other Non-Metallic Mineral	Imports	c11	32.4857	38.7281	40.1847	17.0901	3.33613	4.5168	6.74771	13.7186	74.9638	19.4956	484.703	205.508	40.4519	216.063	34.7958	10.0326	10.7356	1516.46	0	11.0519	2.28635	6.76816	7.35778	1.64563	0.495798	1.76633	4.87337	3.34183	25.8041	19.9431	13.2853	17.1584	11.427	11.6197	0	85.7129	0	1.32078	49.5319	0	0	0
27t28	Basic Metals and Fabricated Metal	Imports	c12	158.685	613.294	175.312	89.5667	40.7835	94.9206	116.253	89.257	416.897	247.599	778.589	14795.4	5055.62	4995.22	2368.03	257.471	118.643	7215.89	0	102.623	21.2301	24.4385	84.1072	21.2785	5.08123	44.032	65.1429	20.9955	80.2246	310.966	77.5845	56.2154	29.685	77.1641	0	499.815	0	6.03325	1403.29	0	0	0
29	Machinery, Nec	Imports	c13	200.641	403.821	66.6362	165.173	22.945	39.1506	77.2302	107.298	264.617	99.6689	325.81	803.335	2712.11	1278.76	1094.9	22.6548	267.85	1186.83	0	225.267	46.6021	18.2284	126.752	117.839	43.8487	38.574	143.218	52.5772	55.1016	285.723	31.3752	73.2616	167.651	50.3687	0	744.618	0	5.48352	34320.7	0	0	0
30t33	Electrical and Optical Equipment	Imports	c14	202.919	1078.94	233.906	379.256	67.2825	89.4933	228.701	294.492	1099.8	364.93	548.614	1147.06	4552.49	58546.4	2513.38	228.907	2415.49	4890.88	0	2083.51	431.028	146.624	201.139	127.015	61.4768	123.234	4084.3	543.144	325.547	5603.86	537.308	1192.09	272.227	1293.35	0	5625.86	0	12.5784	35788.7	0	0	0
34t35	Transport Equipment	Imports	c15	207.838	134.649	51.7984	50.9964	10.7763	19.301	58.4962	30.9777	85.3262	50.933	74.3458	321.382	341.49	487.998	4074.57	20.6732	132.57	261.698	0	465.358	96.2712	18.1842	630.474	456.275	278.025	27.9797	151.263	50.7711	65.3087	381.648	194.727	79.6035	14.5566	162.922	0	2324.04	0	19.9914	7027.73	0	0	0
36t37	Manufacturing, Nec; Recycling	Imports	c16	36.2175	56.7771	24.9279	61.7271	13.921	18.7557	25.9108	13.1979	81.5722	34.5099	44.2556	160.252	109.402	293.339	99.9139	36.1844	83.183	216.838	0	56.5489	11.6986	14.3675	12.8672	5.91834	2.51334	5.57691	47.5426	26.1539	18.3934	89.1966	98.6833	89.1736	28.7805	86.0708	0	1420.06	0	4.03745	332.534	0	0	0
E	Electricity, Gas and Water Supply	Imports	c17	11.5028	15.3431	7.88434	8.62572	1.37124	2.28964	3.97438	54.8342	27.191	4.92904	13.8528	38.9683	18.9052	21.9604	9.96412	1.01633	32.5193	21.6431	0	28.1208	5.81748	6.71186	8.10932	1.83263	1.19409	2.9424	6.2323	5.21118	5.46682	14.0966	7.84549	8.06283	2.99863	14.0548	0	190.453	0	6.17661	78.4391	0	0	0
F	Construction	Imports	c18	20.0078	10.4652	6.37004	5.79457	1.00747	2.84171	2.38284	3.28337	12.0766	3.56396	11.6277	25.1391	20.665	50.3093	13.3509	1.8457	9.31881	87.4852	0	52.9377	10.9515	37.2797	53.2409	4.14714	1.99683	3.90373	31.4841	36.3177	121.894	54.9477	73.3373	112.04	42.3875	42.4969	0	386.005	0	4.00875	110.019	0	0	0
50	Sale, Maintenance and Repair of Motor Vehicles and Motorcycles; Retail Sale of Fuel	Imports	c19	4.44005	3.19448	2.86569	2.72163	0.686837	0.473684	1.21316	1.6682	4.79577	1.42983	2.44903	6.14678	3.4574	5.43895	3.52007	0.282096	4.59785	4.25352	0	15.1779	3.13994	2.67966	3.55547	0.676967	0.533706	1.89952	2.1124	2.09361	2.17248	6.85715	3.81512	3.33303	1.13011	9.32049	0	119.221	0	3.18716	6.39507	0	0	0
51	Wholesale Trade and Commission Trade, Except of Motor Vehicles and Motorcycles	Imports	c20	37.3799	26.8787	27.8268	55.1212	22.2179	5.91584	15.238	849.395	143.476	22.4039	30.5923	65.3762	32.5308	107.211	21.4572	4.25564	51.3697	47.8046	0	55.9308	11.5707	19.2098	18.792	4.00554	2.22814	7.19502	16.8057	9.32391	8.03839	52.3019	19.123	15.7745	13.3525	41.8134	0	514.336	0	11.6018	212.302	0	0	0
52	Retail Trade, Except of Motor Vehicles and Motorcycles; Repair of Household Goods	Imports	c21	10.9858	5.1467	11.4496	37.1437	26.6273	3.26724	6.20288	2.1859	15.2302	5.68482	7.18017	28.9925	14.9332	65.7118	10.2847	2.89734	5.08241	26.8449	0	12.9378	2.6765	6.02595	3.85173	2.37002	1.24467	1.49594	7.54493	4.27037	3.66561	21.2728	6.94524	4.87347	3.02471	8.90033	0	108.119	0	4.1094	139.715	0	0	0
H	Hotels and Restaurants	Imports	c22	6.99382	2.95792	9.53131	3.38669	1.48671	0.707631	3.19037	0.736687	4.62135	1.35948	3.88198	10.0911	4.98119	5.46752	1.93442	0.661779	1.59409	7.46352	0	14.4808	2.99572	6.45361	3.30342	0.482353	1.12947	3.29739	2.19281	7.98229	4.01038	9.61838	18.3426	6.32405	1.48206	5.70332	0	73.7393	0	4.20511	0.247392	0	0	0
60	Inland Transport	Imports	c23	64.1543	60.9095	59.6209	36.9674	8.34702	14.6528	21.5813	963.5	163.265	25.3723	69.4074	106.058	54.0434	60.4173	33.6416	6.35018	64.5333	132.083	0	76.7307	15.8737	14.3282	88.0323	82.5167	12.93	26.8671	9.13333	23.6496	7.97357	26.9006	40.9356	22.1465	3.80172	16.216	0	220.353	0	85.9775	21.8454	0	0	0
61	Water Transport	Imports	c24	26.8261	18.6409	31.7146	18.6125	4.37058	11.5803	15.9823	28.3834	38.5255	13.0951	42.5446	76.8369	28.0773	32.7099	18.6839	3.89492	20.1435	74.3583	0	46.8088	9.6836	6.06459	6.35274	60.8608	0.762313	3.03287	2.42071	1.51198	2.65977	7.75109	4.07968	4.21835	1.55248	4.42617	0	174.946	0	14.8013	0.0726008	0	0	0
62	Air Transport	Imports	c25	16.2204	19.4681	29.3661	28.8461	6.89262	6.10979	9.62784	3.74967	43.7555	17.0502	21.5476	26.1352	59.4439	86.4397	31.4808	4.02804	7.66927	31.1019	0	152.016	31.4485	14.5198	8.66213	8.31309	102.037	36.3719	60.8164	89.6431	28.3508	147.329	188.35	106.269	10.7222	43.1748	0	589.475	0	111.187	4.74578	0	0	0
63	Other Supporting and Auxiliary Transport Activities; Activities of Travel Agencies	Imports	c26	2.91022	2.37459	3.21015	2.40243	0.533248	0.745521	1.12136	1.29885	4.06906	1.38658	2.91221	5.62629	4.42232	6.69526	3.41674	0.403126	1.73591	7.00982	0	9.1842	1.89999	1.21977	2.32225	2.93681	3.50506	1.77742	2.53356	3.77725	1.82204	6.4166	6.93784	4.1003	0.595898	2.58024	0	32.7977	0	7.22725	7.75051	0	0	0
64	Post and Telecommunications	Imports	c27	36.7802	31.7031	32.8701	42.4075	16.967	7.74579	9.87599	15.0679	56.0047	18.4984	29.2819	112.923	64.9859	153.205	42.9307	7.91763	26.7013	392.286	0	155.66	32.2022	25.6749	32.4557	22.2312	7.29444	5.55971	65.1182	140.131	24.632	61.9727	167.861	54.2101	24.3093	49.3917	0	388.759	0	10.0929	52.367	0	0	0
J	Financial Intermediation	Imports	c28	86.667	70.2408	38.0685	43.261	6.52262	9.7386	15.1578	22.0347	54.7595	16.3513	43.4724	60.5876	29.8703	53.7988	27.4445	4.77196	66.867	188.185	0	307.163	63.5444	55.3775	311.221	115.403	46.0674	97.2363	33.5532	184.065	67.0176	235.496	110.291	28.9245	9.65879	95.7686	0	766.334	0	10.2483	0.324549	0	0	0
70	Real Estate Activities	Imports	c29	1.55643	0.81307	0.546276	0.545859	0.095132	0.268428	0.196083	0.26705	0.753218	0.292305	0.494987	0.766604	0.471469	0.883744	0.491781	0.105415	0.625663	4.57678	0	4.55556	0.942436	2.20322	4.81446	1.00937	0.422122	0.873436	1.54385	3.06465	6.44187	4.07071	4.35921	5.67066	2.13503	2.66348	0	23.2525	0	0.272918	0.335577	0	0	0
71t74	Renting of M&Eq and Other Business Activities	Imports	c30	558.108	301.1	609.326	433.078	65.1055	54.0087	122.348	117.486	633.392	149.447	226.426	378.445	413.496	1011.79	493.794	47.3913	199.066	1107.11	0	1373.56	284.155	218.189	119.287	30.0647	86.1399	55.8853	203.697	466.844	534.275	752.071	296.219	286.223	73.4273	207.814	0	242.956	0	806.557	136.404	0	0	0
L	Public Admin and Defence; Compulsory Social Security	Imports	c31	23.9765	13.194	22.2111	15.7834	2.96396	12.4036	65.0648	5.39236	27.8396	19.2021	35.9085	240.864	42.6801	41.2947	15.8572	11.2051	10.9969	41.6262	0	52.6104	10.8838	9.10282	7.8422	2.11926	2.72219	3.87253	7.54186	14.1278	15.6441	26.259	13.1222	12.0003	3.54167	17.6729	0	157.829	0	594.09	1.21082	0	0	0
M	Education	Imports	c32	35.0517	18.384	13.1504	8.49051	2.36562	1.29744	5.18561	4.89853	24.6426	7.52747	10.3952	26.4307	25.3344	47.2121	30.5512	1.24298	14.0126	45.4829	0	23.5638	4.87477	3.15834	7.14214	1.69678	1.51891	0.655459	9.59962	12.7172	3.63118	34.1805	30.6742	25.9464	5.36805	3.8226	0	31.5348	0	63.3088	3.87045	0	0	0
N	Health and Social Work	Imports	c33	0.78019	0.8068	0.598521	1.12324	0.12688	0.207949	0.269909	0.257548	1.86626	0.642958	0.517047	0.929606	1.12005	4.34034	1.13725	0.110423	1.48036	2.61087	0	1.52936	0.316387	0.256793	0.232022	0.058336	0.0862392	0.170527	0.801522	0.377823	0.448497	1.4311	0.501196	0.936907	0.456226	0.764526	0	6.44181	0	0.640048	3.95993	0	0	0
O	Other Community, Social and Personal Services	Imports	c34	45.4026	49.1291	59.7622	57.3463	14.2691	12.8573	32.2587	20.1152	82.6427	23.7988	63.5759	118.114	66.2416	88.0107	37.4693	9.14542	59.7428	102.925	0	187.681	38.8265	41.487	37.0766	7.87616	8.76204	19.4139	69.4165	85.6794	50.475	161.813	164.432	117.185	28.2877	191.82	0	1100.35	0	299.917	3.60916	0	0	0
P	Private Households with Employed Persons	Imports	c35	0.0671657	0.00709457	0.0841955	0.0265031	0.00639702	0.00129212	0.00476907	0.00383615	0.0142304	0.00205204	0.00530854	0.0135686	0.00573943	0.00604651	0.0035632	0.0013836	0.0113475	0.0196422	0	0.0357646	0.00739817	0.012691	0.00853792	0.00129408	0.000898664	0.00691457	0.00457486	0.00361222	0.00316743	0.0159471	0.00970579	0.0082681	0.00286914	0.024893	0	0.344367	0	0.00565472	0.000582574	0	0	0
	Total intermediate consumption	TOT	r60	149856	50073.4	163094	156972	40326.6	35999.5	49738.8	68070	159735	76483.4	90783	239841	138880	278885	125386	17541.1	65273.3	295265	0	90323.8	18685.8	56858.6	45120	31005.7	10909.9	13339.4	31103.9	32560.7	24846	72006.9	59449.2	34011.3	31770.4	43776	0	680046	0	247274	639679	29655	0	0
	taxes less subsidies on products		r99	0	0	0	0	0	0	0	0	0	0	0	0	0	0	0	0	0	0	0	0	0	0	0	0	0	0	0	0	0	0	0	0	0	0	0	0	0	0	0	0	0	0
	Cif/ fob adjustments on exports		r61	0	0	0	0	0	0	0	0	0	0	0	0	0	0	0	0	0	0	0	0	0	0	0	0	0	0	0	0	0	0	0	0	0	0	0	0	0	0	0	0	0	0
	Direct purchases abroad by residents		r62	0	0	0	0	0	0	0	0	0	0	0	0	0	0	0	0	0	0	0	0	0	0	0	0	0	0	0	0	0	0	0	0	0	0	0	0	0	0	0	0	0	0
	Purchases on the domestic territory by non-residents		r63	0	0	0	0	0	0	0	0	0	0	0	0	0	0	0	0	0	0	0	0	0	0	0	0	0	0	0	0	0	0	0	0	0	0	0	0	0	0	0	0	0	0
	Value added at basic prices		r64	210006	61857.1	68172.1	50755.8	10385.5	13042.7	23223.1	14401	55981	24148.7	42177.2	72677.6	51454.4	74512.4	41010.3	11191	48861.9	90503.7	0	111817	23132.2	37769	56613.9	21646.4	5787.43	8659.12	39359.9	60281.9	74578.3	58333.6	63546.6	51518.9	26963.6	36641	0	0	0	0	0	0	0	0
	International Transport Margins			561.429	273.786	414.643	933.4	303.418	172.781	310.775	701.886	1171.69	511.795	391.428	1565.67	936.235	4977.56	861.915	99.8036	320.458	1347.23	0	286.945	59.3619	100.102	186.121	142.522	50.3018	43.5823	362.643	69.1167	50.8069	627.034	151.695	163.696	246.897	242.627	0	1678.32	0	1.9886	6595.9	0	0	0
	Output at basic prices		r69	360423	112204	231681	208661	51015.5	49215	73272.6	83172.9	216888	101144	133352	314085	191270	358375	167258	28832	114456	387116	0	202428	41877.4	94727.7	101920	52794.6	16747.6	22042.1	70826.5	92911.7	99475.1	130968	123147	85693.9	58980.8	80659.7	0	0	0	0	0	0	0	0

[truncated: 9 more sheets: 2004, 2005, 2006, 2007, 2008, 2009, 2010, 2011, 2011影子节点]
