# Supplementary material for: Spreading Effect in Industrial Complex Network Based on Revised Structural Holes Theory
Source: PLoS One. 2016 May 24;11(5):e0156270. doi: 10.1371/journal.pone.0156270 (PMC4878807; doi:10.1371/journal.pone.0156270)
Supplement: S2 File — (XLSX) [file pone.0156270.s002.xlsx]

## Sheet: CF
Industry	Node	1995	1996	1997	1998	1999	2000	2001	2002	2003	2004	2005	2006	2007	2008	2009	2010	2011		Node	1995	2011	Min	Max
Agriculture, Hunting, Forestry and Fishing	S1	90.66	85.749	81.791	78.868	92.235	165.199	114.579	172.046	546.741	230.958	180.612	105.63	171.799	128.857	164.535	509.856	251.984		S1	90.66	251.984	78.868	546.741
Mining and Quarrying	S2	83.158	80.455	102.965	74.731	76.184	77.486	59.762	94.265	107.305	114.119	124.841	95.148	136.759	236.758	547.466	355.274	303.053		S2	83.158	303.053	59.762	547.466
Food, Beverages and Tobacco	S3	64.986	66.722	731.528	95.399	88.129	71.984	74.377	85.925	126.885	96.278	201.86	126.919	168.056	171.895	361.864	255.209	865.807		S3	64.986	865.807	64.986	865.807
Textiles and Textile Products	S4	70.669	69.763	105.138	72.764	80.575	75.309	79.659	91.444	116.594	128.005	153.228	133.085	152.137	161.194	310.792	260.471	283.419		S4	70.669	283.419	69.763	310.792
Leather, Leather and Footwear	S5	41.642	40.814	54.58	42.552	42.709	42.548	42.172	42.41	111.491	53.237	50.125	41.848	97.152	64.468	95.278	226.014	97.814		S5	41.642	97.814	40.814	226.014
Wood and Products of Wood and Cork	S6	42.379	43.43	66.542	45.431	45.897	44.746	45.58	46.962	59.422	53.984	63.063	66.494	73.081	73.404	170.176	87.533	196.73		S6	42.379	196.73	42.379	196.73
Pulp, Paper, Paper , Printing and Publishing	S7	59.08	60.06	75.174	60.15	59.814	67.038	66.169	71.805	107.198	207.192	121.101	80.499	149.038	116.409	234.544	163.51	252.28		S7	59.08	252.28	59.08	252.28
Coke, Refined Petroleum and Nuclear Fuel	S8	64.236	61.7	147.376	60.554	60.642	75.104	91.547	117.282	101.454	130.263	110.826	80.925	146.052	112.524	194.529	242.91	439.854		S8	64.236	439.854	60.554	439.854
Chemicals and Chemical Products	S9	83.37	82.898	533.655	90.506	84.486	90.029	92.082	135.615	381.165	184.699	133.252	477.697	306.153	274.649	470.468	461.845	1096.56		S9	83.37	1096.56	82.898	1096.56
Rubber and Plastics	S10	54.184	56.27	122.14	67.809	76.16	70.759	75.917	91.979	165.347	92.045	81.97	66.644	111.823	176.675	195.687	169.371	325.56		S10	54.184	325.56	54.184	325.56
Other Non-Metallic Mineral	S11	72.083	70.042	107.537	70.968	68.513	66.88	64.946	100.269	124.711	93.415	85.808	67.325	141.867	175.461	245.873	150.402	168.224		S11	72.083	168.224	64.946	245.873
Basic Metals and Fabricated Metal	S12	105.952	108.017	132.745	109.039	100.522	95.432	151.947	174.065	368.614	220.789	141.35	131.197	252.295	330.73	537.44	283.719	534.541		S12	105.952	534.541	95.432	537.44
Machinery, Nec	S13	84.382	82.209	151.012	76.173	72.806	70.729	71.602	86.768	248.712	153.213	111.306	137.469	189.62	254.266	372.907	266.337	451.405		S13	84.382	451.405	70.729	451.405
Electrical and Optical Equipment	S14	73.278	72.051	116.086	73.122	77.641	74.876	111.536	107.009	251.544	346.925	181.54	126.218	266.259	336.915	527.516	352.879	442.113		S14	73.278	442.113	72.051	527.516
Transport Equipment	S15	62.9	59.297	84.821	59.482	59.718	58.764	71.1	105.925	113.48	182.058	127.426	90.709	191.237	140.669	226.854	320.639	343.107		S15	62.9	343.107	58.764	343.107
Manufacturing, Nec; Recycling	S16	42.75	41.998	48.026	41.805	42.953	43.308	45.625	48.473	53.679	47.99	44.811	42.709	72.443	68.725	83.876	73.283	65.508		S16	42.75	65.508	41.805	83.876
Electricity, Gas and Water Supply	S17	56.337	55.066	128.265	62.617	63.414	63.472	70.052	117.529	163.156	140.704	124.25	99.977	211.639	129.348	416.713	239.927	553.661		S17	56.337	553.661	55.066	553.661
Construction	S18	96.78	94.148	118.063	91.314	99.496	99.453	104.066	185.684	186.929	162.669	144.061	117.211	229.175	211.314	396.369	381.802	398.144		S18	96.78	398.144	91.314	398.144
Sale, Maintenance and Repair of Motor Vehicles and Motorcycles; Retail Sale of Fuel	S19	0	0	0	0	0	0	0	0	0	0	0	0	0	0	0	0	0		S19	0	0	0	0
Wholesale Trade and Commission Trade, Except of Motor Vehicles and Motorcycles	S20	137.313	124.723	196.736	115.869	118.286	132.228	123.979	150.144	340.175	199.251	104.375	116.5	181.181	334.753	537.617	300.385	789.38		S20	137.313	789.38	104.375	789.38
Retail Trade, Except of Motor Vehicles and Motorcycles; Repair of Household Goods	S21	52.223	49.84	82.053	48.838	48.549	52.543	51.566	56.517	100.563	67.562	85.593	94.482	64.922	99.779	142.921	115.689	195.565		S21	52.223	195.565	48.549	195.565
Hotels and Restaurants	S22	56.595	54.95	89.763	65.904	60.394	60.281	67.234	67.624	171.155	166.46	152.933	94.054	175.917	139.926	300.228	432.728	386.629		S22	56.595	386.629	54.95	432.728
Inland Transport	S23	78.164	78.777	202.118	84.37	81.586	88.62	86.497	128.919	184.691	131.845	124.886	90.259	149.752	148.044	237.152	187.994	515.306		S23	78.164	515.306	78.164	515.306
Water Transport	S24	36.612	38.093	51.826	40.664	42.396	47.806	50.009	99.685	121.302	64.527	68.406	51.851	75.983	63.325	105.799	91.488	188.131		S24	36.612	188.131	36.612	188.131
Air Transport	S25	42.192	42.873	43.298	41.353	39.895	39.583	39.991	46.262	54.459	58.022	44.131	42.234	53.244	53.507	60.234	70.88	81.038		S25	42.192	81.038	39.583	81.038
Other Supporting and Auxiliary Transport Activities; Activities of Travel Agencies	S26	57.961	63.402	84.187	56.222	49.356	45.512	41.798	39.39	58.291	51.09	60.474	50.105	72.024	92.681	138.561	88.384	185.223		S26	57.961	185.223	39.39	185.223
Post and Telecommunications	S27	41.481	42.79	47.847	45.983	46.327	48.702	55.44	73.256	95.828	91.81	104.124	92.787	90.983	143.066	130.917	118.333	294.337		S27	41.481	294.337	41.481	294.337
Financial Intermediation	S28	106.965	101.231	167.007	99.108	97.576	99.35	105.495	104.035	132.013	137.87	118.966	92.374	181.543	234.552	280.937	323.509	614.023		S28	106.965	614.023	92.374	614.023
Real Estate Activities	S29	56.569	54.65	56.469	51.841	49.29	50.14	56.811	57.1	145.116	105.972	104.037	70.843	116.675	108.446	168.917	175.567	178.108		S29	56.569	178.108	49.29	178.108
Renting of M&Eq and Other Business Activities	S30	73.203	76.501	248.929	85.642	83.623	86.776	90.885	123.211	203.531	121.205	200.963	148.399	224.316	329.563	371.545	247.402	790.255		S30	73.203	790.255	73.203	790.255
Public Admin and Defence; Compulsory Social Security	S31	0	0	0	0	0	0	0	0	53.51	48.593	67.709	66.311	89.882	114.533	119.363	114.706	80.113		S31	0	80.113	0	119.363
Education	S32	59.901	64.332	77.668	63.252	62.271	58.8	59.374	64.623	86.221	77.137	93.106	80.376	99.781	165.591	154.225	165.78	162.356		S32	59.901	162.356	58.8	165.78
Health and Social Work	S33	39.541	40.129	43.307	41.549	42.992	41.142	41.213	47.021	54.149	58.125	68.445	58.712	112.853	121.478	154.244	169.069	137.266		S33	39.541	137.266	39.541	169.069
Other Community, Social and Personal Services	S34	50.228	50.54	70.228	54.485	57.509	58.617	64.475	72.667	102.6	122.408	124.668	99.081	154.212	181.727	226.601	271.881	401.013		S34	50.228	401.013	50.228	401.013
Private Households with Employed Persons	S35	0	0	0	0	0	0	0	0	0	0	0	0	0	0	0	0	0		S35	0	0	0	0

## Sheet: CRC
	Node	1995	1996	1997	1998	1999	2000	2001	2002	2003	2004	2005	2006	2007	2008	2009	2010	2011		Node	1995	2011	Min	Max
Agriculture, Hunting, Forestry and Fishing	S1	0.0490573	0.0503926	0.0496009	0.0473582	0.0458539	0.0432412	0.0411018	0.0382207	0.0359677	0.0340419	0.0289325	0.0248985	0.0233342	0.0229909	0.0222612	0.0222393	0.0225967		S1	0.0490573	0.0225967	0.0222393	0.0503926
Mining and Quarrying	S2	0.0241016	0.0228356	0.022418	0.020112	0.0192518	0.0202918	0.0176654	0.0159033	0.0171258	0.0220976	0.0231375	0.0235088	0.0232162	0.0229968	0.0229285	0.0225106	0.0220549		S2	0.0241016	0.0220549	0.0159033	0.0241016
Food, Beverages and Tobacco	S3	0.0435201	0.0456908	0.0462652	0.0428015	0.041261	0.0391585	0.0364488	0.0333494	0.0330722	0.0298409	0.0280513	0.0268008	0.0264065	0.0259494	0.0250172	0.0256223	0.0260488		S3	0.0435201	0.0260488	0.0250172	0.0462652
Textiles and Textile Products	S4	0.0353147	0.0313031	0.0279372	0.0266638	0.0271788	0.0286914	0.0288877	0.0281519	0.0269234	0.0251944	0.0248115	0.024058	0.022928	0.0214374	0.0195619	0.0202071	0.0203723		S4	0.0353147	0.0203723	0.0195619	0.0353147
Leather, Leather and Footwear	S5	0.0150594	0.0150028	0.0143778	0.0131849	0.0127308	0.0126252	0.0120335	0.0107323	0.00998275	0.00864845	0.00822604	0.0078553	0.00744511	0.00703538	0.00642944	0.00669679	0.00679628		S5	0.0150594	0.00679628	0.00642944	0.0150594
Wood and Products of Wood and Cork	S6	0.00717843	0.00747288	0.00759112	0.00689203	0.00662226	0.00651767	0.00662266	0.0063214	0.00582358	0.00535413	0.0051313	0.0052923	0.00522028	0.00529392	0.00528014	0.00526019	0.00524265		S6	0.00717843	0.00524265	0.0051313	0.00759112
Pulp, Paper, Paper , Printing and Publishing	S7	0.0138629	0.0141978	0.0138664	0.0131493	0.0124364	0.0117511	0.0114306	0.0106938	0.0099478	0.0101592	0.0103412	0.00933929	0.00905881	0.00904048	0.00874724	0.0087573	0.00873656		S7	0.0138629	0.00873656	0.00873656	0.0141978
Coke, Refined Petroleum and Nuclear Fuel	S8	0.0119491	0.0110289	0.0111673	0.0110825	0.0114034	0.011026	0.013374	0.0147755	0.0115304	0.0123432	0.0113114	0.00804718	0.00874628	0.00769324	0.00913576	0.00813879	0.00718685		S8	0.0119491	0.00718685	0.00718685	0.0147755
Chemicals and Chemical Products	S9	0.0322976	0.0336899	0.0331993	0.0313881	0.0312469	0.0302503	0.029597	0.0286278	0.0292648	0.0285787	0.0291588	0.0294676	0.0315458	0.0311164	0.031071	0.0306497	0.0301973		S9	0.0322976	0.0301973	0.0285787	0.0336899
Rubber and Plastics	S10	0.0209628	0.0218994	0.0224063	0.0212983	0.0197276	0.018619	0.0180869	0.0168019	0.0150625	0.0138632	0.014137	0.0148046	0.0150172	0.0149425	0.0144197	0.0144477	0.0144392		S10	0.0209628	0.0144392	0.0138632	0.0224063
Other Non-Metallic Mineral	S11	0.0349829	0.0357714	0.0354056	0.0324746	0.029919	0.0273525	0.0259464	0.0241262	0.0213103	0.0198693	0.0199953	0.019289	0.0192061	0.0191962	0.019289	0.0190967	0.0189014		S11	0.0349829	0.0189014	0.0189014	0.0357714
Basic Metals and Fabricated Metal	S12	0.0507886	0.0514326	0.0519523	0.0482034	0.0442341	0.0410151	0.0392307	0.0379222	0.0400957	0.0423691	0.0429461	0.0477024	0.0483126	0.0480941	0.0479664	0.0465177	0.045406		S12	0.0507886	0.045406	0.0379222	0.0519523
Machinery, Nec	S13	0.0356893	0.0338302	0.0325749	0.0320188	0.031567	0.0312909	0.0317171	0.0328287	0.0329243	0.0343247	0.0358636	0.0375973	0.0379424	0.0385031	0.0374582	0.0370545	0.036499		S13	0.0356893	0.036499	0.0312909	0.0385031
Electrical and Optical Equipment	S14	0.0358375	0.0361867	0.0392512	0.0409563	0.0406819	0.0421787	0.041214	0.0424398	0.0430829	0.0475648	0.0508222	0.0572002	0.0563142	0.0574742	0.0550822	0.0552003	0.0546716		S14	0.0358375	0.0546716	0.0358375	0.0574742
Transport Equipment	S15	0.0213068	0.0211834	0.0211344	0.021404	0.0211769	0.0205145	0.020994	0.0231383	0.0266213	0.0275541	0.0294036	0.0283154	0.0303468	0.0308518	0.0299139	0.0296774	0.0292821		S15	0.0213068	0.0292821	0.0205145	0.0308518
Manufacturing, Nec; Recycling	S16	0.00762296	0.00694796	0.00614235	0.00580673	0.00621148	0.00669579	0.00720192	0.00758968	0.00598734	0.00425161	0.00404447	0.00501616	0.0046889	0.00457998	0.00430265	0.00435485	0.00435542		S16	0.00762296	0.00435542	0.00404447	0.00762296
Electricity, Gas and Water Supply	S17	0.0138967	0.0134995	0.0156983	0.0168494	0.0172942	0.0153203	0.0155798	0.0158978	0.0157556	0.0194913	0.0209917	0.0183208	0.019624	0.0192202	0.018827	0.018543	0.0181336		S17	0.0138967	0.0181336	0.0134995	0.0209917
Construction	S18	0.0834174	0.0847754	0.0809843	0.0867331	0.0882607	0.0876401	0.0890079	0.0921818	0.0880581	0.0859935	0.0840605	0.0825226	0.0799203	0.0831946	0.09405	0.0942088	0.095554		S18	0.0834174	0.095554	0.0799203	0.095554
Sale, Maintenance and Repair of Motor Vehicles and Motorcycles; Retail Sale of Fuel	S19	0	0	0	0	0	0	0	0	0	0	0	0	0	0	0	0	0		S19	0	0	0	0
Wholesale Trade and Commission Trade, Except of Motor Vehicles and Motorcycles	S20	0.0570385	0.0525857	0.049223	0.0518574	0.0538869	0.0540535	0.0538526	0.053415	0.0454693	0.0413497	0.0259019	0.0229911	0.0295496	0.0311799	0.0320359	0.0330573	0.0336648		S20	0.0570385	0.0336648	0.0229911	0.0570385
Retail Trade, Except of Motor Vehicles and Motorcycles; Repair of Household Goods	S21	0.0118928	0.0111126	0.0105219	0.0109143	0.0111796	0.0110764	0.0109223	0.0107517	0.0092013	0.00836411	0.016921	0.0150095	0.00594926	0.00626852	0.00644394	0.00664501	0.00676493		S21	0.0118928	0.00676493	0.00594926	0.016921
Hotels and Restaurants	S22	0.0244317	0.0230361	0.0241813	0.0260838	0.0281304	0.0295217	0.0295293	0.0298229	0.027868	0.0260987	0.0232307	0.0204514	0.0184379	0.0182244	0.0180486	0.0187494	0.0193305		S22	0.0244317	0.0193305	0.0180486	0.0298229
Inland Transport	S23	0.022632	0.0230732	0.0224059	0.0233188	0.0235959	0.0240739	0.0241338	0.0241609	0.0218102	0.0215037	0.0200047	0.018772	0.017616	0.016757	0.0168452	0.0168996	0.0169989		S23	0.022632	0.0169989	0.016757	0.0241609
Water Transport	S24	0.00230223	0.00267534	0.00297623	0.0048777	0.00655602	0.00803139	0.00947837	0.0106335	0.00894369	0.00805187	0.00722762	0.00635791	0.00535271	0.00504369	0.00501557	0.00497505	0.00487699		S24	0.00230223	0.00487699	0.00230223	0.0106335
Air Transport	S25	0.00398304	0.00402833	0.00397604	0.00411719	0.00414236	0.00429877	0.00423865	0.00422467	0.00407819	0.00428518	0.00368927	0.00372054	0.00373652	0.00354039	0.00351232	0.00350875	0.00346955		S25	0.00398304	0.00346955	0.00346955	0.00429877
Other Supporting and Auxiliary Transport Activities; Activities of Travel Agencies	S26	0.00779433	0.00853503	0.00898756	0.00837681	0.00755726	0.00687114	0.00559722	0.00432565	0.00499384	0.00571394	0.00677429	0.00616535	0.0067973	0.00636917	0.00631751	0.00641505	0.00649542		S26	0.00779433	0.00649542	0.00432565	0.00898756
Post and Telecommunications	S27	0.00667276	0.00794351	0.00943331	0.010298	0.0112134	0.0122867	0.0136853	0.0154116	0.015022	0.0155536	0.0146187	0.0128528	0.0110844	0.0113024	0.0116397	0.0119086	0.0120278		S27	0.00667276	0.0120278	0.00667276	0.0155536
Financial Intermediation	S28	0.0314031	0.0289469	0.0255865	0.0275342	0.0281074	0.0280107	0.0268073	0.0259251	0.0205526	0.0172174	0.0141859	0.0131251	0.013392	0.0135008	0.0149127	0.015231	0.0150909		S28	0.0314031	0.0150909	0.0131251	0.0314031
Real Estate Activities	S29	0.0177342	0.0169529	0.0158364	0.0184705	0.0196821	0.0209773	0.0222696	0.024367	0.0234917	0.0222658	0.0199772	0.0172896	0.015149	0.0139969	0.0168974	0.0177485	0.0176979		S29	0.0177342	0.0176979	0.0139969	0.024367
Renting of M&Eq and Other Business Activities	S30	0.0231343	0.0259789	0.0303456	0.0334541	0.0345052	0.0346246	0.0348883	0.0350165	0.0326116	0.0328019	0.0324791	0.0309897	0.0309896	0.0314529	0.0325008	0.0317728	0.0315849		S30	0.0231343	0.0315849	0.0231343	0.0350165
Public Admin and Defence; Compulsory Social Security	S31	0	0	0	0	0	0	0	0	0.0434578	0.0432789	0.0414931	0.0384899	0.0351745	0.0354877	0.0371184	0.0365302	0.0367266		S31	0	0.0367266	0	0.0434578
Education	S32	0.0231243	0.0264482	0.0304937	0.0312369	0.031018	0.0302285	0.0300117	0.0296477	0.0256093	0.0234919	0.021687	0.0192613	0.0170837	0.0173173	0.0180811	0.017745	0.0178571		S32	0.0231243	0.0178571	0.0170837	0.0312369
Health and Social Work	S33	0.0117176	0.0129827	0.0155241	0.0160573	0.0154099	0.0140329	0.0133953	0.0117681	0.0139691	0.0168819	0.0203652	0.0238545	0.0270207	0.028108	0.0303796	0.0292927	0.0293366		S33	0.0117176	0.0293366	0.0117176	0.0303796
Other Community, Social and Personal Services	S34	0.0135888	0.0143855	0.0159932	0.0179646	0.0197607	0.0215957	0.0237034	0.0254819	0.0219921	0.0214629	0.0206954	0.0193107	0.0194496	0.0196908	0.020454	0.020039	0.0200907		S34	0.0135888	0.0200907	0.0135888	0.0254819
Private Households with Employed Persons	S35	0	0	0	0	0	0	0	0	0	0	0	0	0	0	0	0	0		S35	0	0	0	0
