# Supplementary material for: Spreading Effect in Industrial Complex Network Based on Revised Structural Holes Theory
Source: PLoS One. 2016 May 24;11(5):e0156270. doi: 10.1371/journal.pone.0156270 (PMC4878807; doi:10.1371/journal.pone.0156270)
Supplement: S5 File — (XLSX) [file pone.0156270.s005.xlsx]

## Sheet: TIC
Industry	Node	1995	1996	1997	1998	1999	2000	2001	2002	2003	2004	2005	2006	2007	2008	2009	2010	2011
Agriculture, Hunting, Forestry and Fishing	S1	90566.3	109099	116793	121708	122958	125977	134847	143102	149856	183900	193978	213149	265315	342019	363655	422097	520675
Mining and Quarrying	S2	29120	32029.9	34957.1	33021.7	33966.1	40754.7	38835.7	38130.4	50073.4	82218.5	107677	139012	182004	235126	248371	297609	365558
Food, Beverages and Tobacco	S3	88408	111053	123066	121190	119976	122534	128404	133741	163094	188034	240615	319728	431683	556812	588034	704929	866767
Textiles and Textile Products	S4	80509.5	86559.1	83320.2	89784.9	96285.9	108921	122336	132803	156972	174452	220950	294095	378513	488762	516155	618880	760984
Leather, Leather and Footwear	S5	20110.3	25222.8	26351.9	27281.3	27283.4	29237.8	32821.8	35137	40326.6	40138.8	48548.8	63544.3	79777.1	103010	108823	130464	160503
Wood and Products of Wood and Cork	S6	14248.5	17589.3	19860.9	20659.3	22162.7	25055.2	28997.4	30938	35999.5	41253.2	52223.4	73841.5	100562	129897	137162	164396	202049
Pulp, Paper, Paper , Printing and Publishing	S7	24921.1	30720.4	32900.6	34224.4	34705.1	36255.2	39218.2	40749.7	49738.8	65916.2	86958.1	99474.1	130854	169034	178463	213912	262964
Coke, Refined Petroleum and Nuclear Fuel	S8	24517.6	26526.2	30296.9	29785.8	34568.6	46764.9	55148.8	64775.2	68070	98090.5	116255	115122	153082	197196	208900	249946	306687
Chemicals and Chemical Products	S9	60766	75538	81813	82143.5	89878.3	101897	109613	121022	159735	197745	255159	330575	466549	602358	636527	762804	937576
Rubber and Plastics	S10	31753	41373.4	47599.7	50390.8	50925.3	54876.6	60001.5	63542.7	76483.4	87920.7	113994	154598	207146	267612	282617	338749	416510
Other Non-Metallic Mineral	S11	56163.3	68959.4	77525.4	76064.1	75365.1	77540.3	79632	79236.4	90783	106211	133830	162021	213345	275454	290875	348657	428511
Basic Metals and Fabricated Metal	S12	117078	137303	154138	153370	152720	162213	172719	177792	239841	317164	399588	559817	771273	995347	1.05181e+06	1.25943e+06	1.54686e+06
Machinery, Nec	S13	51969.2	56848.7	60258.5	65541.3	72139.8	83218.3	96838	111249	138880	167647	211657	281501	381070	493362	520992	624587	766745
Electrical and Optical Equipment	S14	70154.4	82874.2	100410	118121	134032	166899	187869	219502	278885	356497	462306	678831	875954	1.13495e+06	1.20042e+06	1.43814e+06	1.77001e+06
Transport Equipment	S15	36533.1	43040.2	47930.6	52558.8	56344	61422.2	72974	90849.7	125386	140370	181435	222361	330401	427175	451009	540612	664400
Manufacturing, Nec; Recycling	S16	8755.3	9736.57	9576.35	9806.94	10944.7	12586.7	14630.7	16428.1	17541.1	15309.5	18548.8	30347.7	38539.1	49776.1	52557.8	62996.5	77450.7
Electricity, Gas and Water Supply	S17	19145.1	21592.9	28318	31630	35390.5	36493.8	40350.2	44649	65273.3	114872	162323	172608	252338	325709	343910	412165	506607
Construction	S18	108544	129396	137692	158254	173937	196053	221936	254053	295265	343694	415665	513270	665860	894069	1.08663e+06	1.30495e+06	1.64199e+06
Sale, Maintenance and Repair of Motor Vehicles and Motorcycles; Retail Sale of Fuel	S19	0	0	0	0	0	0	0	0	0	0	0	0	0	0	0	0	0
Wholesale Trade and Commission Trade, Except of Motor Vehicles and Motorcycles	S20	50210.6	56278.5	60520.3	64711.1	68417.6	72625.2	79163.3	84486.4	90323.8	96147.1	75577.1	87394.3	151139	207002	233039	280171	348493
Retail Trade, Except of Motor Vehicles and Motorcycles; Repair of Household Goods	S21	10387.3	11642.6	12520.2	13387.1	14153.9	15024.4	16377	17478.2	18685.8	19890.5	49733.2	57509.6	31266.9	42823.7	48210.2	57960.5	72094.7
Hotels and Restaurants	S22	20269.2	22297.4	25651.5	29862.3	32946.6	36961.7	41958.5	48319	56858.6	68319.7	80995.1	97384.8	120967	157901	172805	207744	258445
Inland Transport	S23	18807.6	21276.4	22547	25580.2	28533.5	34070.1	38096.6	41573.4	45120	54417.9	63175.3	76890.7	99547.2	122179	129617	155782	193717
Water Transport	S24	2832.76	3814.65	4734.13	8957.85	13528.9	19862	25794.3	31467.1	31005.7	33918	37336	42148.8	45975.5	56441.8	59896.8	71995.2	89494.2
Air Transport	S25	3658.35	4331.75	4809.03	5507.46	6206.76	7499.45	8491.15	9395.88	10909.9	13705	14387.4	18838.2	25129.2	30854.3	32740.1	39355.5	48921.4
Other Supporting and Auxiliary Transport Activities; Activities of Travel Agencies	S26	6904.44	9028.12	10960.9	11376.4	11399.7	11906.3	11214.6	9739.94	13339.4	19315	29576.1	34924.5	52128	63988.7	67880.9	81592.1	101452
Post and Telecommunications	S27	3849.46	5476.3	7772.95	10131.5	12806.1	16539	21441.2	26813.6	31103.9	36994	42630.5	48994.3	58066.7	75876.4	85354.2	102579	127631
Financial Intermediation	S28	25034.8	26728.8	27683.4	27791.1	27999.2	29235.4	30380.3	31359.2	32560.7	33713.4	36769.8	47993.2	72992.4	96305.1	116825	139203	167438
Real Estate Activities	S29	9070.85	10056.3	11161.8	13567	14990.7	17390.8	20339.9	23707	24846	25939.9	27617.4	30198.3	36079.5	42188.2	54323.5	66931.6	81179.7
Renting of M&Eq and Other Business Activities	S30	19408.3	25445.2	33960.9	38856.7	42989.7	48361.5	55066.5	60384.7	72006.9	87591.6	109144	135493	182114	237915	267790	307311	376040
Public Admin and Defence; Compulsory Social Security	S31	18912.6	23370.9	29570.4	33864.6	37613.8	42541.8	48678.4	53722	59449.2	67226	77895.4	89912.8	105063	137080	154044	176834	216352
Education	S32	9904.53	13438.2	18401.3	20538.3	22204.4	24402.5	27086.8	28929.4	34011.3	40806.6	51042.3	63556.6	84687	110543	124234	142582	174458
Health and Social Work	S33	11337.1	14826.9	19745	21363.8	22192.8	23155.9	24034.3	23445.1	31770.4	42959.4	58296.9	77824.9	107319	140183	157497	180764	221104
Other Community, Social and Personal Services	S34	10590.6	13033.3	16416.4	19706.5	22974.4	27320.4	32956.2	38408.5	43776	51021.8	61328.9	73524.2	99204.3	129501	145542	167050	204414
Private Households with Employed Persons	S35	0	0	0	0	0	0	0	0	0	0	0	0	0	0	0	0	0

## Sheet: TO
Industry	Node	1995	1996	1997	1998	1999	2000	2001	2002	2003	2004	2005	2006	2007	2008	2009	2010	2011
Agriculture, Hunting, Forestry and Fishing	S1	236257	278059	291493	301093	301766	306944	325931	343348	360423	443439	468423	515515	642708	828462	880438	1.02235e+06	1.26105e+06
Mining and Quarrying	S2	58773.1	65660.6	72976.9	70432.9	74261.1	91538.1	89710.9	90842.3	112204	174993	218708	271015	342147	441474	466033	558903	687159
Food, Beverages and Tobacco	S3	121272	153115	170709	169456	169220	174528	184664	194355	231681	261835	328891	429917	571952	737992	779046	934293	1.14869e+06
Textiles and Textile Products	S4	109184	120910	120899	128012	135232	150917	167194	179367	208661	228739	285736	375594	477989	616750	651060	780802	959979
Leather, Leather and Footwear	S5	25957.5	32673.5	34357.7	35323.7	35133.5	37477.3	41815	44549.2	51015.5	50725	61150	79802.6	99916.4	128922	136094	163215	200669
Wood and Products of Wood and Cork	S6	20098.7	25094.8	28754.2	29627.9	31534.8	35377.9	40593.1	43015.3	49215	55552.7	69334.9	96764.1	130242	168052	177400	212752	261574
Pulp, Paper, Paper , Printing and Publishing	S7	35686.4	44562.3	48464.3	50762.1	51894.6	54670	59564.7	62451.2	73272.6	94006.5	120566	134736	173716	224146	236615	283767	348886
Coke, Refined Petroleum and Nuclear Fuel	S8	32449.1	34682.9	39210.6	37854.6	43380.5	58337.6	67801.8	78852.4	83172.9	120165	142774	141916	188720	243506	257052	308277	379020
Chemicals and Chemical Products	S9	85128.6	105480	114024	114332	125048	141799	152309	168147	216888	263286	333639	425480	591762	763552	806029	966652	1.18848e+06
Rubber and Plastics	S10	42507.7	55268.9	63542.5	67398	68313.6	73854.2	80914.7	85991	101144	114056	145288	193987	256364	330787	349189	418775	514875
Other Non-Metallic Mineral	S11	83780.1	101947	113769	111960	111386	115080	118599	118524	133352	153512	190412	227251	295275	380994	402189	482336	593022
Basic Metals and Fabricated Metal	S12	153671	177825	197417	197529	197961	211880	227216	235791	314085	411050	512307	709879	969647	1.25114e+06	1.32074e+06	1.58393e+06	1.94741e+06
Machinery, Nec	S13	76493.6	85187.5	92447.5	98091.6	105856	120021	137361	155572	191270	228418	284261	373193	499369	644338	680182	815727	1.00292e+06
Electrical and Optical Equipment	S14	94552.2	111164	134243	156886	177342	220258	246453	287169	358375	451548	576518	833500	1.06156e+06	1.36973e+06	1.44593e+06	1.73407e+06	2.13201e+06
Transport Equipment	S15	49977	58741.2	65433.1	71574.4	76733.8	83680	99389	123778	167258	184059	233611	282034	413192	533144	562802	674956	829844
Manufacturing, Nec; Recycling	S16	12814.7	14823.9	15343.8	15794.1	17736	20530.8	23994.1	27127	28832	25056.2	30203.7	49165.7	62148.3	80190.2	84651.2	101520	124817
Electricity, Gas and Water Supply	S17	35152.6	38892.6	50162.9	56971.3	64991	68441	77363.3	87715.7	114456	185932	247384	251230	353744	456437	481828	577846	710449
Construction	S18	153567	182535	193948	218991	237034	263567	294463	333264	387116	450474	544028	670900	869224	1.16617e+06	1.41698e+06	1.70201e+06	2.14203e+06
Sale, Maintenance and Repair of Motor Vehicles and Motorcycles; Retail Sale of Fuel	S19	0	0	0	0	0	0	0	0	0	0	0	0	0	0	0	0	0
Wholesale Trade and Commission Trade, Except of Motor Vehicles and Motorcycles	S20	97815.4	112276	124004	134092	143608	154534	170701	184823	202428	221127	178566	212618	379477	519567	584813	703170	874621
Retail Trade, Except of Motor Vehicles and Motorcycles; Repair of Household Goods	S21	20235.6	23227.2	25653.3	27740.3	29708.9	31969.4	35313.9	38235.2	41877.4	45745.7	117505	139913	78504.5	107486	120983	145469	180938
Hotels and Restaurants	S22	34690	38420.7	44543.7	51499.7	56441.7	62941.3	71011.1	81304.9	94727.7	112751	132362	157683	194157	253505	277315	333440	414741
Inland Transport	S23	45155.2	52131.9	56531.3	62890.5	69012.5	81126.1	89293.7	96028.3	101920	120375	136846	163412	207495	254597	269863	324479	403595
Water Transport	S24	4738.77	6051.83	7211.17	13827.6	21273.9	31861.5	42262.1	52805	52794.6	58669.7	65583.4	75325.9	83547.9	102513	108660	130651	162508
Air Transport	S25	6190.85	7299.83	8086.12	9180.57	10287.4	12356.7	13906.2	15301.2	16747.6	20105.8	20332.3	25839.5	33565.9	41185.4	43655	52490.1	65288.5
Other Supporting and Auxiliary Transport Activities; Activities of Travel Agencies	S26	13809	17117.5	19874.1	20185.3	19838.2	20353.7	18847.4	16113.5	22042.1	31874	48680	57355.2	85350.7	104726	111005	133471	166014
Post and Telecommunications	S27	10083.7	13591.5	18429.9	23684	29582.4	37801.2	48394.5	59878.7	70826.5	86059.9	101157	118683	143730	187438	210486	253085	314794
Financial Intermediation	S28	58641.1	65442.5	71280.1	72509.8	74160.4	78671.2	83045.8	87164.8	92911.7	98946.9	111127	149651	235297	310370	376387	448513	539507
Real Estate Activities	S29	37278	41556.2	46421.6	55067.7	59483.6	67529.1	77330.7	88330.9	99475.1	112699	131652	160377	217777	254486	327500	403608	489519
Renting of M&Eq and Other Business Activities	S30	34370.7	43523.2	56416.5	65532.9	73997	85193.8	99304.1	111841	130968	156830	192040	234400	309687	403861	453523	520731	637095
Public Admin and Defence; Compulsory Social Security	S31	35236.1	43090.5	54036.2	63007.6	71438	82611.8	96754.3	109531	123147	141628	166953	196223	233585	304617	342074	392767	480536
Education	S32	24879.4	31281.7	40213.8	46152.1	51481.2	58544.4	67395.6	74954.6	85693.9	100155	122089	148374	193175	251919	282896	324819	397404
Health and Social Work	S33	18015.9	22947.4	29914.5	33519.1	36358.7	40017.2	44333.1	47123.2	58980.8	75011.6	96680.3	123640	164443	214449	240819	276507	338296
Other Community, Social and Personal Services	S34	20355.8	24784.9	30943.7	36936.9	42891.5	50823.3	61021.8	70855.3	80659.7	93937.9	112683	134802	181448	236626	265723	305101	373279
Private Households with Employed Persons	S35	0	0	0	0	0	0	0	0	0	0	0	0	0	0	0	0	0

## Sheet: ISD
Industry	Node	1995	1996	1997	1998	1999	2000	2001	2002	2003	2004	2005	2006	2007	2008	2009	2010	2011
Agriculture, Hunting, Forestry and Fishing	S1	1.98742	2.02091	1.98094	1.96632	1.87218	1.76932	1.75595	1.76974	1.78344	1.95361	1.92175	1.8786	1.82714	1.81644	1.82561	1.77751	1.77375
Mining and Quarrying	S2	1.67955	1.63166	1.66171	1.56912	1.56931	1.61313	1.49724	1.40358	1.48102	1.75925	1.78157	1.75731	1.72963	1.67284	1.69342	1.68398	1.65525
Food, Beverages and Tobacco	S3	1.14119	1.20237	1.2166	1.18152	1.14353	1.11024	1.09868	1.12157	1.22549	1.2313	1.34294	1.45864	1.46191	1.45033	1.45336	1.45535	1.45097
Textiles and Textile Products	S4	1.2038	1.22952	1.15359	1.22813	1.20106	1.16166	1.17039	1.17243	1.18543	1.11704	1.13332	1.21217	1.20886	1.2977	1.36842	1.36196	1.37266
Leather, Leather and Footwear	S5	0.665267	0.702792	0.691686	0.707325	0.694076	0.692764	0.703114	0.722784	0.719801	0.676862	0.671071	0.690332	0.673904	0.682056	0.685553	0.689644	0.702301
Wood and Products of Wood and Cork	S6	0.817316	0.846996	0.875707	0.874807	0.888054	0.912362	0.921769	0.903731	0.931272	0.942312	0.959069	1.0107	1.02474	1.01797	0.972073	0.990513	0.994136
Pulp, Paper, Paper , Printing and Publishing	S7	1.15597	1.18526	1.17025	1.15876	1.14272	1.12734	1.11284	1.09307	1.12932	1.21258	1.26436	1.19077	1.17722	1.17137	1.14054	1.15607	1.16005
Coke, Refined Petroleum and Nuclear Fuel	S8	1.1713	1.09852	1.10117	1.04098	1.08867	1.21156	1.24298	1.29519	1.24743	1.4149	1.39893	1.21557	1.21197	1.19188	1.17979	1.18487	1.18258
Chemicals and Chemical Products	S9	1.80806	1.85389	1.74924	1.71922	1.77986	1.83124	1.81206	1.85639	2.02331	2.02718	2.09531	2.15575	2.23206	2.20565	2.23437	2.21854	2.21083
Rubber and Plastics	S10	1.07654	1.15648	1.17176	1.18784	1.16272	1.14783	1.15456	1.13402	1.12756	1.06016	1.06684	1.10719	1.10912	1.11652	1.11524	1.11146	1.1075
Other Non-Metallic Mineral	S11	1.21785	1.21773	1.21761	1.16579	1.12562	1.09345	1.04919	1.00271	0.95091	0.911614	0.892024	0.853559	0.834325	0.812691	0.760214	0.768196	0.767144
Basic Metals and Fabricated Metal	S12	2.47385	2.46256	2.45957	2.36376	2.26334	2.16826	2.12877	1.95567	2.03397	1.9819	2.00156	2.13945	2.21002	2.19731	2.2001	2.19411	2.16399
Machinery, Nec	S13	1.31525	1.28681	1.17774	1.21771	1.23025	1.25036	1.27478	1.27228	1.27463	1.06464	1.06224	1.13268	1.15731	1.22396	1.14828	1.18014	1.116
Electrical and Optical Equipment	S14	1.12889	1.18157	1.29576	1.39616	1.43682	1.48266	1.52519	1.49563	1.39942	1.20542	1.17078	1.37507	1.38808	1.47683	1.59614	1.53462	1.60476
Transport Equipment	S15	1.04947	1.02956	1.01148	1.06433	1.07661	1.08931	1.16667	1.2534	1.26048	1.1115	1.1196	1.11853	1.21069	1.18152	1.12159	1.14109	1.15418
Manufacturing, Nec; Recycling	S16	0.573128	0.570251	0.564654	0.546125	0.548164	0.550597	0.545798	0.532284	0.526676	0.50783	0.491171	0.500509	0.480323	0.478138	0.473417	0.481339	0.487988
Electricity, Gas and Water Supply	S17	1.10927	1.05616	1.14629	1.17626	1.21945	1.16998	1.18379	1.21433	1.37349	1.72235	1.86387	1.61932	1.705	1.68139	1.65057	1.65823	1.64906
Construction	S18	0.61618	0.617408	0.61453	0.617417	0.632458	0.650914	0.652985	0.655243	0.601916	0.569657	0.54078	0.526002	0.511801	0.50571	0.488657	0.501343	0.511017
Sale, Maintenance and Repair of Motor Vehicles and Motorcycles; Retail Sale of Fuel	S19	0.466005	0.45665	0.45856	0.449882	0.455561	0.467435	0.462999	0.469383	0.4673	0.474191	0.46173	0.450607	0.437347	0.432005	0.419044	0.428036	0.432341
Wholesale Trade and Commission Trade, Except of Motor Vehicles and Motorcycles	S20	1.75514	1.72117	1.5973	1.62069	1.61682	1.5475	1.55055	1.52868	1.35895	1.20172	0.897466	0.870263	1.04797	1.09209	1.12367	1.12658	1.13461
Retail Trade, Except of Motor Vehicles and Motorcycles; Repair of Household Goods	S21	0.732696	0.718249	0.694138	0.692094	0.695798	0.690873	0.687986	0.688526	0.65176	0.624699	0.802587	0.775011	0.563671	0.568561	0.564814	0.572547	0.577624
Hotels and Restaurants	S22	0.773989	0.803585	0.863719	0.85985	0.845535	0.826999	0.822725	0.844298	0.860522	0.878002	0.87535	0.868774	0.831135	0.83506	0.83101	0.839231	0.843588
Inland Transport	S23	1.12736	1.12181	1.11529	1.19573	1.22078	1.24955	1.24341	1.23567	1.13279	1.10391	1.04847	1.01244	0.967389	0.933244	0.912012	0.915167	0.917988
Water Transport	S24	0.528564	0.531409	0.540239	0.614493	0.690449	0.770698	0.825744	0.867802	0.787849	0.756818	0.720352	0.690395	0.635562	0.621821	0.622853	0.625969	0.63267
Air Transport	S25	0.558678	0.563357	0.56834	0.567874	0.575926	0.587753	0.579728	0.575318	0.554367	0.556167	0.513221	0.506624	0.495957	0.489745	0.487191	0.492394	0.498522
Other Supporting and Auxiliary Transport Activities; Activities of Travel Agencies	S26	0.648241	0.694832	0.742037	0.692595	0.658241	0.634965	0.594441	0.566157	0.568877	0.595299	0.616709	0.599551	0.605893	0.588477	0.563672	0.573481	0.577742
Post and Telecommunications	S27	0.604684	0.613437	0.646727	0.668924	0.704385	0.743057	0.78075	0.823799	0.791081	0.775942	0.744422	0.717245	0.68119	0.678415	0.670592	0.680645	0.686836
Financial Intermediation	S28	1.46875	1.37555	1.31442	1.30844	1.28623	1.25388	1.22527	1.21218	1.1158	1.03053	0.97477	1.00779	1.08886	1.09959	1.17133	1.17186	1.15308
Real Estate Activities	S29	0.804084	0.73675	0.70456	0.692645	0.677791	0.675528	0.672928	0.685913	0.679575	0.673179	0.661637	0.661893	0.663698	0.638786	0.655567	0.67372	0.674925
Renting of M&Eq and Other Business Activities	S30	0.830028	0.850222	0.97289	0.946193	0.955492	0.934039	0.966144	1.00304	1.06532	1.09915	1.14	1.14406	1.13201	1.1518	1.20128	1.14694	1.13804
Public Admin and Defence; Compulsory Social Security	S31	0.466005	0.45665	0.45856	0.449882	0.455561	0.467435	0.462999	0.469383	0.469717	0.47631	0.467442	0.4595	0.445434	0.441366	0.430928	0.43682	0.44019
Education	S32	0.502053	0.493983	0.512636	0.502849	0.502697	0.507134	0.504297	0.513089	0.520116	0.533755	0.535714	0.535103	0.516771	0.517418	0.515053	0.510865	0.510337
Health and Social Work	S33	0.476925	0.468505	0.476051	0.474985	0.482777	0.493293	0.492135	0.502802	0.507693	0.51918	0.517736	0.515148	0.498434	0.497682	0.493397	0.492152	0.492385
Other Community, Social and Personal Services	S34	0.600483	0.586736	0.61569	0.631427	0.645506	0.64944	0.66816	0.690512	0.725415	0.756861	0.783491	0.792871	0.797241	0.801636	0.811199	0.796596	0.792593
Private Households with Employed Persons	S35	0.466005	0.45665	0.45856	0.449882	0.455561	0.467435	0.462999	0.469383	0.4673	0.474191	0.46173	0.450607	0.437347	0.432005	0.419044	0.428036	0.432341

## Sheet: IPD
Industry	Node	1995	1996	1997	1998	1999	2000	2001	2002	2003	2004	2005	2006	2007	2008	2009	2010	2011
Agriculture, Hunting, Forestry and Fishing	S1	0.811034	0.813683	0.823979	0.817977	0.828176	0.842287	0.842114	0.85182	0.845538	0.844822	0.836436	0.828522	0.81649	0.807125	0.796533	0.804631	0.809775
Mining and Quarrying	S2	0.947348	0.933817	0.920762	0.911387	0.902905	0.895074	0.881404	0.87121	0.890647	0.905682	0.920325	0.933228	0.94571	0.946628	0.94495	0.942648	0.934473
Food, Beverages and Tobacco	S3	1.10259	1.09796	1.10323	1.08816	1.09639	1.10793	1.09881	1.10365	1.10939	1.1175	1.12223	1.12467	1.11768	1.10081	1.0873	1.09728	1.10511
Textiles and Textile Products	S4	1.14489	1.11914	1.08181	1.09845	1.11456	1.1394	1.16054	1.18634	1.21461	1.22429	1.25136	1.28514	1.30035	1.31475	1.3147	1.32415	1.33548
Leather, Leather and Footwear	S5	1.18353	1.20035	1.19595	1.20712	1.21642	1.23047	1.244	1.26505	1.27026	1.25112	1.26603	1.28544	1.28429	1.28635	1.28761	1.29468	1.31385
Wood and Products of Wood and Cork	S6	1.1036	1.1131	1.11664	1.12532	1.13593	1.16003	1.17551	1.18399	1.19557	1.20864	1.21434	1.22812	1.22756	1.23604	1.22237	1.22564	1.2235
Pulp, Paper, Paper , Printing and Publishing	S7	1.13468	1.1233	1.10969	1.09564	1.08755	1.09104	1.09018	1.08592	1.11925	1.15496	1.18409	1.19544	1.20271	1.20934	1.19773	1.20028	1.20207
Coke, Refined Petroleum and Nuclear Fuel	S8	1.06704	1.06309	1.06866	1.11586	1.10573	0.9953	1.06511	1.08438	1.03139	1.01067	0.976744	0.914949	0.940043	0.875275	0.960555	0.911709	0.859375
Chemicals and Chemical Products	S9	1.14259	1.13918	1.13473	1.13274	1.13322	1.12716	1.13617	1.13725	1.14526	1.15244	1.15902	1.15887	1.17738	1.16652	1.18667	1.17531	1.16588
Rubber and Plastics	S10	1.18421	1.18643	1.18263	1.18123	1.18009	1.18338	1.1896	1.18672	1.20649	1.21819	1.23453	1.25446	1.27296	1.28199	1.288	1.28155	1.28294
Other Non-Metallic Mineral	S11	1.14363	1.14322	1.14303	1.13644	1.13216	1.13053	1.12533	1.11999	1.1332	1.14518	1.1526	1.15448	1.15982	1.15513	1.14832	1.14707	1.14116
Basic Metals and Fabricated Metal	S12	1.25364	1.26582	1.28067	1.27152	1.26608	1.24897	1.23707	1.22078	1.21614	1.20432	1.19926	1.21641	1.20317	1.18943	1.19905	1.18054	1.16164
Machinery, Nec	S13	1.17262	1.16155	1.13006	1.15996	1.17511	1.1879	1.19711	1.19987	1.19989	1.16413	1.17757	1.20042	1.20304	1.24136	1.23777	1.23551	1.21454
Electrical and Optical Equipment	S14	1.16717	1.17946	1.1956	1.19797	1.17759	1.15421	1.15851	1.13049	1.10406	1.07238	1.07909	1.12527	1.14552	1.19783	1.22928	1.21179	1.23901
Transport Equipment	S15	1.24418	1.24932	1.24179	1.25893	1.25821	1.26349	1.26047	1.26074	1.26034	1.23813	1.26122	1.27863	1.29929	1.32577	1.31459	1.31339	1.30831
Manufacturing, Nec; Recycling	S16	1.12624	1.10539	1.07669	1.06869	1.06639	1.07148	1.07115	1.06844	1.07477	1.07987	1.08114	1.08918	1.08363	1.0879	1.079	1.08135	1.08453
Electricity, Gas and Water Supply	S17	0.979915	0.981003	0.985803	0.978513	0.968782	0.957116	0.945143	0.935598	0.986168	1.04305	1.08376	1.10192	1.13573	1.12698	1.127	1.12113	1.11787
Construction	S18	1.20746	1.21004	1.2121	1.21032	1.21556	1.22317	1.22569	1.22663	1.2261	1.22799	1.23084	1.23801	1.2358	1.23753	1.23034	1.23156	1.22896
Sale, Maintenance and Repair of Motor Vehicles and Motorcycles; Retail Sale of Fuel	S19	0.466005	0.45665	0.45856	0.449882	0.455561	0.467435	0.462999	0.469383	0.4673	0.474191	0.46173	0.450607	0.437347	0.432005	0.419044	0.428036	0.432341
Wholesale Trade and Commission Trade, Except of Motor Vehicles and Motorcycles	S20	0.946749	0.931122	0.920682	0.911398	0.90904	0.91131	0.902301	0.898642	0.878005	0.864996	0.84199	0.817602	0.791584	0.791152	0.780924	0.787111	0.793145
Retail Trade, Except of Motor Vehicles and Motorcycles; Repair of Household Goods	S21	0.946749	0.931122	0.920681	0.911398	0.909041	0.911309	0.902302	0.898643	0.878005	0.864996	0.84199	0.817602	0.791584	0.791152	0.780924	0.787111	0.793145
Hotels and Restaurants	S22	1.01683	1.00922	1.01044	1.00231	1.01748	1.03688	1.03505	1.04676	1.04771	1.05437	1.05531	1.05372	1.0421	1.02772	1.01415	1.02494	1.03393
Inland Transport	S23	0.878298	0.861714	0.849129	0.858437	0.8649	0.871919	0.880713	0.893703	0.892513	0.897678	0.895957	0.885872	0.889615	0.8793	0.876171	0.878312	0.876414
Water Transport	S24	1.03588	1.05506	1.07036	1.07891	1.06532	1.0474	1.0467	1.04461	1.02629	1.0132	0.993157	0.962434	0.956845	0.944794	0.9542	0.95223	0.940557
Air Transport	S25	1.04102	1.03293	1.02528	1.04112	1.03986	1.0437	1.04947	1.0612	1.09259	1.1119	1.12204	1.11905	1.14555	1.13667	1.1515	1.14607	1.13125
Other Supporting and Auxiliary Transport Activities; Activities of Travel Agencies	S26	0.907629	0.933266	0.962691	0.987056	1.00387	1.02381	1.02934	1.04303	1.02717	1.02171	1.00936	0.992335	0.982699	0.973543	0.973459	0.975814	0.973411
Post and Telecommunications	S27	0.834453	0.855756	0.875078	0.872512	0.871839	0.874508	0.874657	0.871769	0.845583	0.822746	0.804871	0.795292	0.781042	0.792108	0.794011	0.796228	0.807207
Financial Intermediation	S28	0.827914	0.807516	0.794862	0.787662	0.790431	0.797388	0.789041	0.788332	0.771186	0.764159	0.742127	0.72006	0.695148	0.693067	0.681713	0.68899	0.694841
Real Estate Activities	S29	0.702321	0.69157	0.689335	0.683782	0.694583	0.711744	0.712863	0.723008	0.696773	0.679201	0.647961	0.618399	0.585759	0.582803	0.571967	0.579352	0.584558
Renting of M&Eq and Other Business Activities	S30	0.947527	0.982994	1.01702	1.02557	1.01715	1.00741	0.993502	0.977208	0.967531	0.956489	0.957209	0.967007	0.98007	0.993412	1.00699	1.0069	1.01704
Public Admin and Defence; Compulsory Social Security	S31	0.973489	0.976095	0.979804	0.961186	0.952289	0.950264	0.934016	0.926224	0.917925	0.916043	0.898876	0.882613	0.866704	0.865033	0.857265	0.864599	0.870871
Education	S32	0.850512	0.8788	0.908836	0.892577	0.883001	0.878429	0.860576	0.847809	0.841685	0.847782	0.84389	0.840947	0.836694	0.837086	0.830515	0.835372	0.842411
Health and Social Work	S33	1.07452	1.0851	1.08538	1.06236	1.03849	1.01155	0.979699	0.937723	0.97541	0.998972	1.02429	1.05058	1.07335	1.08172	1.08198	1.08232	1.08154
Other Community, Social and Personal Services	S34	0.967735	0.968604	0.969477	0.967759	0.970743	0.978578	0.979856	0.983704	0.977971	0.974023	0.966942	0.962088	0.955412	0.959672	0.954358	0.958384	0.966497
Private Households with Employed Persons	S35	0.466005	0.45665	0.45856	0.449882	0.455561	0.467435	0.462999	0.469383	0.4673	0.474191	0.46173	0.450607	0.437347	0.432005	0.419044	0.428036	0.432341
